# Supplementary material for: Hypotension and a positive fluid balance are associated with delirium in patients with shock
Source: PLoS One. 2018 Aug 7;13(8):e0200495. doi: 10.1371/journal.pone.0200495 (PMC6080753; doi:10.1371/journal.pone.0200495)
Supplement: S1 File — (XLSX) [file pone.0200495.s001.xlsx]

## Sheet: Outcome
ID	GENDER	AGE	ETIO	CAT	KGS	BMI	Gram	Other	Peritonitis	Pneumonia	Catheters	APACHE III	GCS ADM	GCSdischarge	CAMICUADM	DIABETES	AHT	CMI	CHOLEST	HISTAF	HISTVASC	HISTPNEUMO	COPD	HISTSEPSIS	HISTNEURO	TABAGISM	ETHYL	HISTKIDNEY	IEC	BBL/Ca	BENZO	STATINS	CORTICOID	ICUTRANSFUSIONS	IABP	MV	SEDATIONLENGTH	MVLENGTH	INOTROLENGTH	BDYSFUNCTION	COMA	STROKE	DELIRDURATION	DELIRIUM	Depression	Fatigue	CTBRAIN	CTRESULT	CIPN
1	M	79	CS	Surgical	81	25.56	0	1	0	1	0	156	15	15	0	0	1	1	1	0	0	0	0	0	0	0	0	1	1	0	0	0	0	1	1	1	19	64	28	1	0	0	7	1	1	1	1	3	1
2	M	32	SS	Medical	70	29.95	0	1	0	1	0	60	15	15	0	0	0	0	0	0	0	0	0	0	0	1	0	0	0	0	1	0	1	0	0	1	28	41	4	0	0	0			0	1	1	0	1
3	M	71	CS	Surgical	80	26.2	3	0	0	1	1	47	10	15	1	0	1	0	1	0	1	1	1	0	0	1	0	0	1	0	0	0	0	0	1	1	23	32	27	1	0	0	4	2	1	1	1	0	0
4	M	53	CS	Surgical	94	39.01	3	0	0	1	1	67	15	15	0	0	1	1	0	0	0	1	1	0	0	1	0	0	0	1	1	1	0	0	0	1	25	35	5	0	0	0			0	1	0		0
5	M	78	CS	Surgical	75	26.89	1	0	0	1	0	47	15	0	0	0	1	0	1	0	0	1	1	0	0	0	0	0	0	0	0	1	1	1	0	1	11	8	11	1	1	0			0	0	0		0
6	M	66	CS	Surgical	88	27.2	0	0	0	1	0	104	15	0	0	0	1	1	1	0	0	0	0	1	1	0	0	1	1	1	0	1	0	1	1	1	12	13	13	1	0	0	2	1	0	0	0		1
7	M	55	SS	Medical	75	18.79	1	0	0	1	0	117	15	0	0	0	1	0	0	0	0	0	0	0	1	0	1	0	0	1	1	0	1	0	0	1	18	18	18	1	1	0			0	0	1	1	1
8	M	55	CS	Surgical	74	24.2	0	0	0	1	0	92	15	0	0	0	1	0	0	0	0	0	0	0	0	1	0	0	1	1	0	0	0	1	1	1	9	9	9	1	1	0			0	0	1	2	0
9	M	83	CS	Surgical	70	24.8	0	0	0	0	0	117	15	0	0	0	1	1	1	0	0	0	0	0	0	0	0	0	1	1	0	1	0	1	0	1	2	2	2	0	0	0			0	1	0		1
10	M	43	SS	Medical	90	29.32	1	1	0	1	0	30	13	15	1	0	0	0	0	0	0	0	0	0	0	0	0	0	0	0	0	0	1	1	0	1	12	14	5	1	0	0	2	1	1	1	1	0	1
11	F	66	CS	Surgical	55	22.31	1	1	0	1	1	25	15	15	0	0	0	0	1	0	0	0	0	0	0	0	0	0	0	0	0	1	0	1	1	1	15	16	13	1	0	0	4	2	1	1	1	3	0
12	M	58	CS	Surgical	96	29.6	0	1	0	1	0	17	12	0	0	1	1	1	1	1	0	0	0	1	0	0	0	1	1	1	0	1	1	1	0	1	24	24	1	1	0	0	20	2	0	0	0		1
13	M	77	CS	Medical	100	34	1	0	0	1	0	127	3	0	1	0	0	1	1	0	0	0	0	0	0	0	0	0	1	1	0	1	0	0	0	1	6	6	6	1	1	0			0	0	1	1	0
14	M	68	SS	Medical	50	20	1	1	0	1	1	65	15	13	1	0	0	0	0	0	0	1	1	1	0	0	0	0	0	0	0	0	1	1	0	1	7	7	6	1	0	0	2	2	0	0	0		1
15	M	44	SS	Surgical	140	46.24	3	0	0	1	1	40	15	15	0	1	1	0	0	0	0	1	1	0	0	0	0	0	0	0	0	0	0	0	0	1	26	38	6	1	0	0	3	2	0	0	1	0	0
16	M	58	CS	Surgical	102	32.56	1	0	0	1	0	27	12	15	1	1	1	1	0	0	0	0	0	0	0	0	0	0	1	1	0	1	1	1	1	1	8	19	11	1	0	0	7	2	0	0	0		0
17	F	82	CS	Surgical	65	25.39	2	0	0	0	1	91	15	15	0	1	0	0	1	0	1	0	0	0	1	0	0	0	0	1	0	0	0	0	1	1	6	8	4	1	0	0	3	1	0	0	0		0
18	M	68	CS	Surgical	80	27.68	1	0	0	1	0	101	15	15	0	0	0	0	0	0	0	0	0	0	0	0	0	0	0	0	0	0	0	0	1	1	9	19	4	1	0	0	6	2	1	1	1	0	0
19	M	54	CS	Surgical	80	27.7	1	0	0	1	0	99	15	15	0	0	0	1	0	0	0	1	1	0	0	0	0	0	0	0	0	0	0	1	1	1	13	37	9	1	0	0	11	2	1	1	1	0	1
20	F	79	CS	Surgical	70	32	3	1	0	0	1	73	15	15	0	1	1	1	0	0	0	0	0	0	0	0	0	0	0	1	0	1	0	1	1	1	13	23	7	1	0	0	7	2	0	1	0		1
21	F	61	CS	Surgical	71	23.18	1	0	0	1	0	103	15	8	0	1	1	1	0	1	0	0	0	0	0	0	0	0	1	0	1	0	1	1	1	1	8	26	8	1	0	1			0	1	1	1	1
22	M	81	CS	Surgical	64	22.41	1	0	0	1	1	76	15	15	0	1	1	1	1	1	1	0	0	0	0	0	0	1	1	1	1	1	0	0	1	1	8	8	8	1	1	0			0	0	0		0
23	M	82	CS	Surgical	90	25.6	1	0	0	1	0	93	14	0	1	0	1	0	0	0	0	0	0	0	0	0	0	0	1	0	0	0	0	0	1	1	2	4	12	1	0	0	12	2	0	1	0		1
24	M	65	CS	Surgical	112	27.8	2	1	0	0	0	37	15	15	0	1	1	1	1	1	1	0	0	0	0	0	0	0	1	0	0	1	1	0	0	1	4	5	6	0	0	0			0	0	0		0
25	M	55	CS	Surgical	62	20.45	3	1	0	1	1	57	15	15	0	0	1	1	0	0	0	0	0	0	0	1	0	0	1	1	0	0	1	1	1	1	17	23	5	0	0	0			0	1	1	0	1
26	M	82	CS	Surgical	100	30.86	0	0	0	0	0	100	15	0	0	1	1	0	0	0	1	0	0	0	0	0	0	1	0	1	0	1	0	0	0	1	7	8	3	1	0	0	2	2	0	0	0		0
27	M	83	CS	Surgical	64	23.33	0	0	0	0	0	76	10	0	1	0	1	1	1	1	1	1	1	1	1	0	0	1	1	0	1	1	1	0	1	1	8	8	8	1	0	0	3	1	0	0	1	1	1
28	F	75	CS	Medical	55	20	0	0	0	1	0	54	13	0	1	1	0	1	0	0	0	0	0	0	1	0	0	0	1	1	1	0	1	1	1	1	8	8	8	1	0	1			0	0	1	1	0
29	M	69	CS	Surgical	125	42	0	0	0	0	0	86	15	15	0	0	1	0	1	0	0	1	1	0	0	0	0	0	1	1	0	1	1	1	0	1	12	24	9	0	0	0			0	0	0		1
30	F	55	SS	Surgical	58	23.23	1	1	0	0	0	58	15	15	0	0	0	0	0	0	0	0	0	0	0	0	1	1	0	0	0	0	1	1	0	1	5	5	4	1	0	1			1	0	1	0	0
31	M	50	SS	Surgical	150	49	0	0	0	0	0	65	15	0	0	1	1	1	0	0	0	0	0	0	0	0	0	0	1	1	1	1	1	0	1	1	2	2	7	1	1	0			0	0	0		0
32	F	79	CS	Surgical	70	25.4	1	0	0	0	1	121	15	15	0	0	0	1	0	0	0	0	0	1	0	0	0	0	1	1	0	1	0	1	0	1	7	74	8	1	0	0	40	3	1	1	1	0	1
33	F	82	SS	Medical	115	44.29	2	0	0	1	1	81	11	15	1	0	1	1	1	1	0	1	1	1	0	0	0	0	1	1	0	1	1	0	0	1	4	4	3	1	0	0	2	1	0	1	0		0
34	F	82	CS	Surgical	95	34.89	1	0	0	0	1	49	15	14	0	0	0	1	0	0	0	0	0	0	0	0	0	1	1	1	0	0	1	1	0	1	9	8	6	1	0	1			0	1	1	3	1
35	M	40	SS	Medical	85	26.23	1	0	0	1	0	59	12	15	1	0	0	0	1	0	0	0	0	0	0	0	0	0	0	0	0	1	0	0	0	1	5	3	3	1	0	0	2	1	0	0	0		0
36	M	44	SS	Medical	74	23.36	1	0	0	1	0	19	15	15	0	0	0	0	0	0	0	0	0	0	0	1	0	0	0	0	0	0	0	0		1	6	8	10	0	0	0			0	0	0		0
37	F	75	CS	Medical	75	31.88	0	0	0	1	0	58	15	0	0	0	1	0	1	0	0	1	1	0	1	0	0	0	0	1	1	0	1	1	0	1	14	17	5	0	0	0			0	0	0		0
38	F	60	CS	Surgical	69	25.97	0	0	0	1	1	39	13	15	1	1	0	0	0	0	0	0	0	0	0	1	0	0	0	0	1	0	0	1	1	1	14	14	8	1	0	0	6	1	1	1	1	0	1
39	M	68	SS	Medical	70	24.22	0	0	0	1	0	104	15	0	0	0	1	1	0	0	1	1	1	0	0	1	1	0	1	1	0	0	0	1	0	1	24	22	0	1	0	0	2	1	0	0	0		0
40	M	70	CS	Medical	70	23.39	0	0	0	1	0	43	15	15	0	0	0	0	0	0	0	0	0	0	0	0	0	0	0	0	0	0	0	0	1	0	0	0	0	0	0	0			0	0	0		0
41	M	56	SS	Medical	98	33.13	0	0	0	0	0	46	15	0	0	0	0	0	1	0	0	0	0	0	0	1	0	0	0	1	0	1	1	0	0	1	25	33	3	1	0	0	8	1	0	1	1	0	1
42	M	81	SS	Medical	64	22.33	0	0	0	1	1	76	10	0	1	0	1	1	1	1	0	0	0	1	1	0	0	1	1	0	1	1	0	0	1	1	8	8	8	1	0	0	3	1	0	0	1	1	0
43	F	68	SS	Medical	75	24.97	0	0	0	1	1	42	15	0	0	0	1	0	1	0	1	0	0	0	0	0	0	0	1	0	0	1	0	1	0	1	22	24	0	1	0	0	3	1	0	1	1	0	0
44	M	64	SS	Surgical	83	25.62	3	1	0	1	0	57	15	0	0	0	1	1	0	0	0	1	1	0	0	0	0	0	0	1	0	0	1	1	0	1	8	17	5	1	0	0	2	1	0	0	1	0	0
45	M	73	HS	Surgical	76	26.93	1	0	0	1	0	84	13	15	1	0	0	1	1	0	0	1	1	0	0	0	0	1	0	0	1	0	0	1	1	1	6	6	5	1	0	0	2	1	0	0	0		0
46	M	88	CS	Surgical	102	35.29	1	0	0	0	1	43	15	15	0	0	1	0	0	0	0	0	0	0	0	0	0	0	0	1	0	0	0	1		1	7	6	6	1	0	0	12	1	0	0	0		0
47	M	83	SS	Medical	78	24.62	0	0	0	1	0	57	13	14	1	0	1	0	1	0	1	0	0	0	1	0	0	0	0	1	0	1	1	0	0	1	6	5	4	1	0	0	8	2	0	0	0		0
48	M	79	SS	Medical	70	24.2	0	1	1	0	0	40	13	15	1	1	1	0	0	0	0	0	0	0	0	0	1	0	0	0	0	0	1	1	0	0	0	0	0	1	0	0	7	1	0	0	0		0
49	F	71	CS	Medical	80	31.25	1	0	0	0	0	29	15	15	1	1	1	0	1	0	0	0	0	0	1	0	0	0	0	1	1	0	0	0	1	1	1	1	1	0	0	0			0	0	0		0
50	M	69	CS	Medical	75	27.12	1	0	0	0	0	44	15	15	0	1	1	1	1	0	1	1	1	0	0	1	0	0	1	1	0	1	0	0	1	0	0	0	2	0	0	0			0	1	0		0
51	F	86	SS	Medical	60	24.97	2	0	0	1	0	139	8	15	1	0	0	0	0	0	0	0	0	0	0	0	0	0	0	0	0	0	1	0	0	1	4	4	4	1	0	1			0	1	1	1	0
52	F	76	SS	Medical	75	27.55	1	1	0	0	1	45	5	15	1	0	1	0	1	0	0	1	1	1	0	0	0	0	1	0	1	1	1	1	0	1	4	5	2	1	1	0			0	0	1	0	0
53	M	81	SS	Surgical	56	20.57	1	0	0	1	1	71	11	0	1	0	0	0	0	0	0	1	1	0	0	0	0	0	1	0	0	1	1	0	1	1	4	5	5	1	0	0	10	1	0	0	0		0
54	M	72	SS	Medical	74	28.2	0	1	0	1	0	54	15	15	0	0	1	1	1	0	1	0	0	0	0	0	0	1	1	1	0	1	1	0	0	0	0	0	0	1	0	0	7	1	0	1	0		0
55	F	73	CS	Surgical	56	22.43	0	0	0	0	0	49	15	0	0	0	0	1	1	0	0	0	0	1	0	1	0	0	1	0	1	1	1	0	1	1	3	5	6	0	0	0			0	1	1	3	0
56	M	81	SS	Surgical	78	27	1	0	0	1	0	58	8	14	1	0	0	1	1	0	1	1	1	1	0	1	0	1	1	1	1	1	1	0	0	1	2	2	0	1	0	0	11	2	0	0	1	3	1
57	M	72	SS	Medical	75	28.2	0	1	0	1	0	54	15	15	0	0	1	1	1	0	1	0	0	0	0	0	0	1	1	1	0	1	0	0	0	0	0	0	0	1	0	0	7	2	0	1	0		0
58	M	68	HS	Surgical	77	23.15	0	0	0	0	0	63	15	15	0	0	0	0	0	0	0	1	1	0	0	0	0	0	0	0	0	0	0	1	1	1	3	4	0	1	0	0	7	2	0	1	0		1
59	M	78	CS	Medical	90	24.9	3	0	0	1	0	81	15	0	0	0	1	0	1	0	0	0	0	0	0	0	0	0	0	1	0	0	0	1	1	1	15	41	8	1	0	0	7	1	0	1	1	1	1
60	M	57	CS	Medical	70	26.58	1	0	0	1	0	39	12	12	1	0	1	1	0	0	0	0	0	0	0	0	1	0	1	1	0	0	1	0	1	1	9	5	2	1	0	0	8	3	0	0	0		0
61	M	29	SS	Medical	75	21.6	3	0	0	1	0	99	3	15	1	0	0	0	0	0	0	1	0	0	0	0	0	0	0	0	0	0	1	0	1	1	3	4	3	0	0	0			0	0	0		0
62	F	81	HS	Surgical	49	34.71	0	0	0	0	0	75	13	0	1	1	1	1	0	1	0	1	1	0	1	0	0	1	1	1	0	0	1	0	0	0	0	0	0	1	1	0			0	0	1	1	1
63	F	61	CS	Surgical	50	20.93	1	1	0	1	0	113	15	0	0	0	1	1	0	0	0	0	0	1	1	0	0	1	1	1	0	0	1	0	1	1	15	28	21	1	1	0			0	1	0		1
64	F	80	HS	Medical	90	19.53	0	0	0	0	0	62	15	0	1	0	0	1	0	0	0	0	0	0	1	0	0	0	0	0	1	0	0	1	0	1	4	4	4	1	1	0			0	0	0		0
65	F	77	HS	Medical	75	33.06	1	1	0	0	0	53	15	15	1	1	0	1	0	0	1	1	1	0	1	0	0	0	1	0	1	1	0	1	0	0	0	0	0	1	0	0	2	2	0	1	0		0
66	M	77	SS	Medical	66	24.49	3	1	0	1	0	75	10	0	1	1	1	1	0	0	1	1	1	1	0	0	0	0	1	0	0	0	1	0	0	1	10	10	2	1	0	0	5	3	0	0	0		1
67	F	80	SS	Surgical	70	24.54	0	1	0	1	0	65	15	15	0	0	1	1	1	1	0	1	0	0	0	0	0	1	1	1	1	0	0	1	0	1	3	4	3	0	0	0			1	1	0		1
68	F	79	CS	Surgical	73	27.1	0	0	0	0	0	42	15	15	0	0	1	1	1	0	0	0	0	0	0	0	0	0	1	1	1	1	1	1	1	1	3	4	4	0	0	0			0	1	0		0
69	M	74	CS	Surgical	71	26.18	0	1	0	1	0	56	15	14	0	1	1	0	1	0	0	0	0	0	0	1	0	0	0	1	0	0	1	1	1	1	5	7	4	1	0	0	18	2	0	0	0		1
70	F	66	HS	Surgical	80	27.05	0	1	0	1	0	111	15	0	0	0	1	0	1	0	0	0	0	0	0	0	0	0	1	1	0	0	1	1	0	1	11	11	7	1	1	0			0	0	1	1	0
71	F	84	SS	Medical	70	29.38	0	0	0	0	0	113	4	0	1	1	1	1	0	0	0	0	0	0	0	0	0	0	1	1	1	1	0	0	0	1	5	5	5	1	1	0			0	0	1	1	0
72	M	34	SS	Surgical	71	21.6	2	0	0	0	1	85	15	15	0	0	0	0	0	0	0	1	1	1	1	0	0	0	0	0	0	0	1	1	0	1	2	4	2	0	0	0			0	0	1	0	0
73	F	46	SS	Surgical	70	28.08	0	0	1	0	0	41	15	15	1	0	0	0	0	0	0	0	0	0	0	0	0	0	0	0	0	0	1	1	0	1	4	4	3	1	0	0	2	1	0	0	0		0
74	M	75	SS	Surgical	65	24.22	2	1	0	0	0	90	13	15	1	0	0	0	0	0	0	0	0	0	1	0	0	0	1	0	0	0	1	1	1	1	6	7	9	1	0	0	3	3	0	0	1	1	0
75	M	64	SS	Medical	66	21.22	2	1	0	1	0	63	13	15	1	0	1	0	0	0	1	0	0	1	1	0	0	0	1	0	0	0	1	1	0	1	4	6	0	1	0	0	3	3	0	0	0		1
76	F	76	CS	Surgical	75	27.12	0	0	0	0	0	143	15	15	0	0	0	0	1	0	0	0	0	0	0	0	0	0	0	0	0	1	0	1	0	1	4	4	0	0	0	0			0	2	1	1	0
77	F	74	SS	Medical	50	31.22	0	0	0	1	0	100	3	15	1	0	1	0	0	1	0	0	0	0	0	0	0	0	0	0	0	0	1	0	0	1	18	51	1	1	1	0			1	1	1	3	1
78	F	81	CS	Surgical	60	20.03	2	0	0	1	1	69	11	0	1	0	0	1	0	0	0	1	1	0	1	0	0	0	0	0	0	0	0	1	1	1	23	24	5	1	0	0	16	2	1	1	0		0
79	F	38	SS	Medical	116	24.65	0	0	0	0	0	60	10	0	1	0	0	0	0	0	0	0	0	0	0	0	1	0	0	0	0	0	1	1	0	1	7	7	7	1	0	0	3	1	0	0	0		0
80	M	76	SS	Surgical	86	33.89	1	0	0	1	0	42	14	15	0	0	0	1	1	0	0	0	0	0	0	0	0	0	1	1	0	1	1	1	1	1	7	8	10	1	0	1			0	1	1	1	0
81	F	77	CS	Surgical	93	31.96	1	0	0	1	1	122	15	0	0	0	1	0	1	0	0	1	0	0	1	0	0	0	1	0	1	1	1	1	0	1	13	24	4	1	0	0	7	2	0	0	0		0
82	M	82	CS	Medical	70	34	2	0	0	1	1	65	15	15	0	0	0	1	0	0	1	1	1	0	0	0	0	0	1	0	0	1	1	1	1	1	3	4	4	1	0	0	10	2	0	1	0		0
83	F	32	HS	Medical	85	27.3	0	0	0	0	0	74	13	15	0	0	0	0	0	0	0	0	0	0	0	0	0	0	0	0	0	0	0	1	0	1	2	2	2	0	0	0			0	0	0		0
84	M	77	HS	Surgical	85	24.84	3	0	0	1	1	64	15	0	0	0	0	1	1	0	1	0	0	0	0	0	0	1	0	1	0	1	0	1	0	1	13	53	4	1	0	0	11	2	0	1	0		1
85	M	62	SS	Medical	67	24.05	0	0	0	0	0	56	7	15	1	0	0	0	0	0	0	1	1	1	1	0	0	0	0	0	1	1	1	1	0	0	2	2	3	0	0	0			0	0	0		0
86	M	57	SS	Medical	75	23.18	2	1	0	1	0	20	15	0	0	0	1	0	0	0	0	0	0	0	0	0	0	0	1	0	0	0	1	1	0	1	36	40	4	1	0	0	5	2	0	0	1	3	1
87	M	64	CS	Medical	85	25.95	2	0	0	1	1	93	5	15	1	1	1	1	1	0	0	0	0	0	0	0	0	0	1	1	0	1	0	0	1	1	14	17	13	1	0	0	6	2	1	1	0		1
88	M	76	HS	Medical	69	26.23	3	1	0	1	0	68	5	0	0	0	1	1	1	1	0	0	0	0	1	0	0	0	1	1	1	1	0	1	0	1	3	26	2	1	0	1			0	0	1	1	1
89	F	63	CS	Surgical	85	25.97	3	0	0	1	1	75	15	15	0	0	0	0	0	0	1	0	0	0	0	0	0	0	0	0	0	0	0	1	0	1	13	19	6	1	0	1			0	1	1	1	0
90	M	82	HS	Medical	77	33.2	2	0	0	1	0	99	14	15	0	0	1	1	1	0	1	0	0	1	1	0	0	0	1	1	0	1	0	1	0	1	6	6	0	1	0	0	10	2	0	0	1	3	0
91	M	62	CS	Surgical	76	21.33	0	0	0	0	0	45	15	15	0	0	0	1	1	0	0	0	0	1	0	1	0	0	1	1	0	1	0	1	1	1	3	3	3	0	0	0			0	0	0		0
92	M	50	HS	Surgical	65	25.7	0	0	0	0	0	24	15	13	0	0	0	1	1	1	0	0	0	0	0	0	0	0	1	1	0	0	0	1	0	1	3	4	4	1	0	0	4	2	1	1	0		0
93	F	68	SS	Surgical	95	23.88	0	0	0	0	0	78	15	15	0	0	1	0	1	0	1	1	1	0	1	1	0	0	1	1	0	1	1	0	0	1	4	4	4	1	0	0	4	2	0	0	1	1	0
94	M	64	CS	Medical	80	30	0	0	0	0	0	65	15	15	0	1	0	0	1	0	0	0	0	0	0	0	1	0	0	0	0	1	0	0	1	1	3	3	4	1	0	0	7	2	0	0	1	0	0
95	M	72	CS	Medical	85	24.69	1	1	0	1	0	102	3	15	1	0	0	1	0	0	0	0	0	0	0	0	0	0	0	1	0	1	0	0	1	1	10	25	11	1	0	0	15	3	1	0	1	3	0
96	M	85	SS	Surgical	68	27.76	2	0	1	0	0	89	15	0	1	0	1	0	1	0	1	1	1	1	1	0	0	0	1	0	1	1	1	1	0	1	8	8	8	1	0	0	3	3	0	0	0		0
97	M	76	SS	Medical	55	22.2	1	0	0	1	0	105	3	15	1	1	1	1	1	0	0	1	1	0	0	0	0	0	0	1	0	1	1	0	0	1	5	4	3	1	1	0			0	0	0		0
98	M	74	SS	Medical	100	17.95	0	0	0	0	0	89	5	0	1	0	0	0	0	0	0	1	1	1	1	1	0	0	0	0	1	0	1	1	0	1	3	3	3	1	1	0			0	0	1	1	0
99	M	73	CS	Medical	70	29.2	0	0	0	0	0	78	10	0	1	0	1	1	1	1	0	0	0	0	0	0	0	0	1	1	1	1	0	1	1	1	3	3	4	1	1	0			0	0	1	0	0
100	M	75	SS	Medical	90	21.6	0	0	0	0	0	129	3	0	1	0	0	1	1	1	1	1	1	0	0	0	0	0	0	0	0	1	1	1	0	1	13	13	7	1	1	0			0	0	0		0
101	M	63	SS	Medical	80	31.1	0	0	0	0	0	103	15	15	0	1	1	0	0	0	0	0	0	0	0	0	0	1	1	0	0	0	0	1	0	1	5	6	0	1	0	0	13	1	0	0	0		1
102	F	39	HS	Medical	80	26.12	0	0	0	0	0	70	14	15	0	0	0	0	0	0	0	0	0	0	0	0	0	0	0	0	0	0	0	0	0	1	1	1	0	0	0	0			0	0	0		0
103	M	76	SS	Medical	75	34.17	0	0	0	0	0	52	15	15	0	0	1	1	0	0	0	1	1	1	0	0	1	1	0	1	0	0	0	1	0	1	6	6	8	1	0	0	2	2	0	0	0		1
104	M	85	SS	Medical	50	24.49	0	0	0	1	0	105	11	0	1	0	0	0	0	0	1	1	1	0	0	0	0	0	0	0	0	0	0	1	1	1	9	9	5	1	0	0	3	3	0	0	0		0
105	F	62	SS	Medical	69	18.4	2	0	0	1	0	82	13	15	1	0	0	0	0	0	0	0	0	1	1	0	0	0	0	1	1	0	1	0	0	1	5	43	4	1	0	0	3	3	1	0	0		1
106	M	65	CS	Surgical	67	1.83	0	0	0	1	0	64	15	15	0	0	0	1	1	0	0	0	0	0	0	0	0	0	1	1	1	1	0	0	1	1	1	1	2	0	0	0			0	0	0		0
107	M	57	SS	Medical	77	23.18	1	0	0	1	0	96	12	15	1	0	0	0	0	0	0	0	0	0	0	1	0	0	0	0	0	0	1	0	0	1	10	13	4	1	0	0	8	3	0	0	0		0
108	M	60	SS	Medical	80	24.3	2	0	0	1	0	97	12	0	1	0	0	0	0	0	0	0	0	0	1	0	0	0	0	0	0	0	1	1	0	1	22	22	3	1	1	0			0	0	0		1
109	F	81	SS	Surgical	68	29.38	1	0	1	0	1	65	15	15	0	0	0	0	0	0	0	0	0	0	0	0	0	0	0	0	0	0	1	1	0	1	7	9	7	1	0	0	4	2	0	0	0		0
110	F	48	HS	Surgical	47	25.59	0	0	0	0	0	37	15	15	0	0	0	0	0	0	0	0	0	0	0	0	0	0	0	0	0	0	0	1	0	1	1	2	1	0	0	0			0	0	0		0
111	F	61	SS	Medical	45	18.36	0	0	0	0	0	34	15	15	0	0	0	1	0	1	0	1	1	1	0	1	0	0	1	1	1	0	1	1	0	1	9	10	9	0	0	0			0	1	0		1
112	F	82	SS	Medical	85	20	1	0	0	1	0	105	15	0	0	0	1	1	0	1	0	0	0	0	1	0	0	0	0	1	0	1	1	0	0	1	5	6	3	0	0	0			0	0	0		0
113	M	71	SS	Medical	64	35.8	2	1	0	0	0	47	15	15	0	0	1	1	0	0	0	0	0	0	0	1	0	0	1	1	0	1	0	0	0	1	2	2	1	1	0	0	2	2	0	0	1	1	1
114	M	77	CS	Surgical	65	22.68	0	0	0	1	0	56	15	0	0	0	0	1	0	0	0	0	0	0	0	0	0	0	1	0	0	1	0	1	1	1	18	33	16	1	0	0	4	2	1	1	0		1
115	M	56	SS	Surgical	85	20.75	1	1	1	1	0	92	5	0	1	0	1	1	1	1	1	1	1	1	1	0	1	1	1	1	1	1	1	1	0	1	12	12	5	1	0	0	4	2	0	0	0		0
116	M	49	SS	Medical	78	28.73	3	0	1	0	1	29	15	15	1	0	1	0	0	0	0	0	0	0	0	0	1	0	0	0	0	0	1	1	0	1	37	39	2	1	0	0	3	2	1	0	1	0	0
117	M	78	SS	Medical	85	27	1	0	0	1	0	137	15	15	1	1	1	1	1	0	1	0	0	0	0	0	0	1	1	0	0	1	1	0	0	1	6	9	6	1	0	0	2	1	0	0	1	3	0
118	M	70	HS	Surgical	59	27.44	1	0	0	1	0	46	12	15	1	0	1	1	1	0	1		0	0	0	0	0	1	1	0	0	1	0	1	0	1	1	1	0	1	0	0	2	1	1	0	0		0
119	M	51	CS	Surgical	80	21.94	2	0	0	0	1	69	15	15	0	0	0	0	0	0	0	0	0	0	0	1	0	0	0	0	0	0	1	1	1	1	33	33	14	0	0	0			0	0	1	0	1
120	F	84	CS	Medical	71	32	1	0	0	1	0	127	14	0	1	1	1	1	0	0	1	1	1	1	0	0	0	1	0	1	0	0	1	1	0	1	5	20	0	1	1	0			0	0	0		0
121	M	74	CS	Surgical	85	24	0	0	0	0	0	93	15	15	0	0	0	0	0	1	0	0	0	1	0	0	0	0	0	1	0	0	0	0	1	1	1	1	2	1	0	0	8	2	0	0	0		0
122	F	72	CS	Medical	80	28.73	3	0	0	1	0	121	15	15	0	0	1	1	1	1	0	1	0	1	1	0	0	1	1	0	0	1	0	0	0	1	15	18	15	0	0	0			0	1	0		1
123	M	77	CS	Medical	103	25	0	0	0	0	0	142	3	15	1	1	1	1	1	0	0	0	0	0	0	0	0	1	1	0	0	1	0	1	1	1	2	2	2	0	0	0			0	0	0		0
124	M	70	CS	Surgical	80	34.4	0	0	0	0	0	103	15	0	0	0	0	1	0	0	0	0	0	0	0	0	0	0	0	1	0	0	1	1	1	1	6	7	2	0	0	0			0	0	0		0
125	F	59	SS	Medical	52	28.3	0	0	0	0	0	128	15	0	0	0	0	0	0	0	0	0	0	0	0	0	0	0	0	0	0	0	1	1	0	1	16	16	5	1	1	0			0	0	0		0
126	M	54	CS	Surgical	50	18.4	0	1	0	1	0	131	15	0	0	0	1	1	0	1	1	1	1	1	1	0	0	1	1	1	1	0	1	1	0	1	7	9	6	0	0	0			0	1	0		1
127	M	77	SS	Medical	60	18.4	0	0	0	0	0	79	15	15	0	0	0	0	0	1	0	0	0	1	1	0	0	0	1	1	0	0	1	0	0	1	5	5	5	0	0	0			1	0	0		1
128	M	87	CS	Medical	70	22	2	0	0	1	0	98	14	0	1	0	1	1	0	0	0	1	1	0	0	0	0	0	1	1	0	0	0	1	1	1	5	6	3	1	0	0	5	3	0	0	0		0
129	F	61	SS	Medical	103	25.7	0	0	0	0	0	92	3	15	0	1	1	0	1	0	0	0	0	0	0	1	0	0	1	0	0	1	1	0	0	1	3	5	3	0	0	0			0	0	0		0
130	M	68	HS	Surgical	85	31.8	0	0	0	0	0	115	15	0	0	0	0	1	0	1	0	0	0	0	0	0	0	1	0	0	0	1	1	1	0	1	3	3	3	1	1	1			0	0	1	2	0
131	M	71	CS	Medical	90	29.41	0	0	0	0	0	114	14	0	1	0	1	0	0	0	0	0	0	0	0	0	0	0	0	0	0	0	0	0	1	1	2	2	2	1	1	0			0	0	0		0
132	M	70	HS	Medical	75	26.3	0	0	0	0	0	119	3	15	1	1	1	1	1	1	0	1	1	1	0	0	0	1	1	0	0	0	0	1	0	0	0	0	0	0	0	0			0	0	0		0
133	M	67	CS	Medical	75	25.35	0	0	0	0	0	111	13	15	1	0	1	1	0	0	0	0	0	0	0	0	0	0	0	1	0	0	0	0	1	1	5	10	4	1	0	0	12	3	0	0	0		0
134	M	80	SS	Medical	75	25.95	1	0	0	1	0	78	12	0	1	0	1	1	0	0	0	1	1	0	0	0	0	0	0	0	0	0	1	0	0	1	6	8	1	1	0	0	7	3	0	0	1	0	0
135	M	69	HS	Surgical	97	25.95	1	0	0	1	0	95	12	15	1	0	0	0	0	0	0	0	0	1	0	1	0	0	0	0	0	0	1	0	0	1	14	25	0	1	0	0	2	1	0	0	1	0	0
136	M	78	CS	Medical	75	32.79	0	0	0	0	0	38	15	15	0	1	1	1	0	0	1	0	0	0	1	0	0	0	1	1	0	0	0	1	1	1	1	2	2	1	0	0	2	2	0	0	0		0
137	F	84	CS	Surgical	160	27.55	1	0	0	1	0	80	12	0	1	0	0	1	0	0	0	1	1	0	0	0	0	0	1	0	0	0	1	1	1	1	8	10	2	1	0	0	10	2	0	0	0		0
138	M	56	SS	Medical	80	49.38	2	1	0	1	0	110	12	0	1	0	0	0	0	0	0	0	0	0	0	1	1	0	0	0	0	0	1	1	1	1	23	23	4	1	0	0	3	3	0	0	0		0
139	M	54	SS	Medical	50	26.12	0	0	0	0	0	79	15	15	0	0	1	0	0	0	0	1	1	0	0	1	1	0	0	0	0	0	1	0	0	1	7	7	0	0	0	0			0	0	0		0
140	F	77	HS	Surgical	60	20.81	2	1	0	1	1	105	15	15	0	0	0	0	0	0	0	1	1	1	1	0	0	0	0	0	0	0	1	1	0	1	5	9	6	1	0	0	10	2	1	1	1	3	1
141	M	53	SS	Surgical	70	21.26	0	1	0	1	0	138	15	15	0	0	0	0	0	0	0	1	1	0	0	0	0	0	0	0	0	0	1	1	0	1	19	32	9	1	0	0	2	2	0	0	0		1
142	M	59	SS	Surgical	84	21.6	0	0	0	1	0	103	13	15	1	0	1	1	0	1	1	0	0	1	0	0	1	0	1	1	1	1	1	1	0	1	19	32	9	1	0	0	2	2	0	0	1	3	1
143	M	86	SS	Medical	75	27.43	1	0	0	1	0	122	8	0	1	0	0	1	0	0	0	1	1	0	0	0	0	0	0	0	1	0	1	1	0	1	6	6	3	1	0	0	2	1	0	0	0		0
144	M	63	SS	Surgical	76	26.57	0	0	1	0	1	136	13	0	1	0	0	0	0	0	0	0	0	1	1	0	0	0	0	0	0	0	1	1	0	1	8	10	3	1	1	0			0	0	1	3	1
145	M	74	CS	Surgical	65	24	3	1	0	1	1	103	15	0	0	0	0	1	1	1	0	0	0	0	0	0	0	0	0	1	0	1	1	1	0	1	15	15	9	1	0	0	10	3	1	0	0		1
146	F	68	CS	Medical	65	37.7	2	0	0	0	1	95	3	15	1	0	1	1	0	0	0	0	0	0	0	0	0	1	1	1	1	1	1	0	0	1	17	18	5	1	1	0			1	1	1	3	1
147	F	75	SS	Medical	110	23.88	0	0	0	1	0	68	5	15	1	0	1	0	1	0	1	0	0	0	1	0	0	0	1	0	1	1	0	0	0	1	1	1	0	1	1	0			0	0	1	0	0
148	M	70	SS	Medical	80	34.72	1	0	0	1	0	64	15	15	0	1	1	1	1	1	0	1	0	1	0	1	0	0	1	0	0	0	0	0	0	0	0	0	0	0	0	0			0	0	0		0
149	M	40	SS	Medical	85	26.12	0	0	0	0	0	85	14	15	0	0	0	1	0	0	0	0	0	1	0	0	0	0	0	0	1	0	1	0	0	1	7	9	4	0	0	0			0	0	0		0
150	F	45	HS	Medical	100	28.73	0	0	0	1	0	44	7	15	1	0	0	0	0	0	0	0	0	0	0	0	0	0	0	0	0	0	0	1	0	1	2	2	0	0	0	0			0	0	0		0
151	M	51	SS	Medical	50	29.2	0	1	0	1	0	37	12	15	1	0	1	0	0	0	0	1	1	1	0	1	1	0	0	0	1	0	1	0	0	1	2	2	0	1	0	0	13	3	0	0	0		0
152	M	78	CS	Medical	66	18.37	2	0	0	1	0	100	5	15	1	0	1	1	0	0	1	1	1	0	1	0	0	1	0	0	1	0	1	0	0	1	4	4	3	1	0	0	3	1	0	0	0		1
153	M	76	SS	Medical	115	38.57	0	1	0	1	0	50	15	0	0	0	0	0	1	1	0	0	0	0	0	1	0	0	0	1	0	1	1	1	0	1	16	16	0	0	0	0			0	0	0		1
154	M	53	CS	Medical	65	37.55	1	0	0	1	0	108	8	15	1	1	1	0	1	0	0	0	0	0	0	0	0	0	1	1	0	0	1	0	0	1	21	36	2	1	0	0	9	3	0	0	0		0
155	F	62	CS	Surgical	66	25.4	1	1	0	0	0	74	13	0	1	1	0	1	0	0	0	1	1	1	1	0	1	1	0	0	0	0	1	1	1	1	8	41	5	1	1	0			1	1	1	1	1
156	M	66	SS	Surgical	75	21.8	0	1	0	1	0	66	15	15	0	0	1	1	1	0	0	1	1	0	0	0	0	1	1	1	0	0	1	0	0	0	0	0	0	0	0	0			0	0	0		0
157	M	74	SS	Surgical	93	24.5	1	0	1	0	0	126	14	15	0	0	0	1	0	0	0	1	1	0	0	1	1	0	0	1	0	0	1	1	0	1	7	8	3	0	0	0			0	0	0		0
158	F	68	CS	Surgical	75	41.33	0	1	0	1	0	37	15	0	0	1	1	1	1	0	0	1	1	1	0	1	0	0	0	1	1	0	1	1	0	1	25	28	8	1	0	0	7	2	0	0	0		0
159	F	53	HS	Medical	75	24.94	0	1	0	1	0	93	11	15	1	0	1	0	0	0	0	0	0	0	1	1	0	0	0	1	0	0	0	1	0	1	4	4	0	1	0	0	3	2	0	0	1	0	0
160	M	62	HS	Medical	65	24.94	0	1	0	1	0	71	9	15	1	0	1	1	0	0	0	0	0	0	0	0	0	1	1	1	0	0	0	1	0	1	9	39	6	1	0	0	2	1	0	0	0		0
161	M	26	HS	Medical	73	20.06	0	0	0	0	0	27	14	15	0	0	0	0	0	0	0	0	0	0	0	0	0	0	0	0	0	0	0	1	0	1	6	6	0	0	0	0			0	0	0		0
162	M	76	SS	Medical	73	22.53	0	1	1	0	0	133	15	0	0	0	0	1	0	1	0	0	0	0	0	0	0	0	1	0	0	0	0	1	1	1	9	15	0	0	0	0			0	0	0		1
163	M	52	SS	Medical	60	22	2	1	0	0	0	65	15	15	0	0	1	0	0	0	1	0	0	1	1	0	0	1	1	0	1	0	1	1	0	0	0	0	3	0	0	0			0	0	0		0
164	M	84	CS	Medical	60	20.76	0	0	0	0	0	61	12	15	1	0	1	1	0	1	0	1	1	1	1	0	0	1	0	0	0	0	0	0	0	1	1	1	0	1	0	1			0	0	1	3	0
165	F	80	SS	Medical	60	23.44	0	1	0	1	0	75	15	0	1	0	1	0	0	0	1	1	1	0	1	0	0	0	1	1	0	1	1	0	0	1	6	6	6	1	0	0	3	1	0	0	0		0
166	M	73	HS	Medical	75	26.57	3	0	1	0	1	141	12	0	1	0	1	1	0	0	1	1	1	0	0	1	1	1	1	0	1	1	0	1	0	1	4	4	2	1	0	0	5	3	0	0	0		0
167	F	69	CS	Surgical	57	20.2	0	0	0	0	0	49	15	15	0	0	1	1	0	0	0	0	0	0	0	0	0	0	1	0	1	1	0	0	1	1	2	2	2	0	0	0			0	0	0		0
168	M	61	SS	Medical	80	26.12	2	0	0	1	0	75	3	15	1	0	0	0	1	0	0	1	1	0	0	1	1	0	0	0	0	1	1	0	0	1	13	15	4	1	1	0			0	0	1	0	0
169	M	64	HS	Surgical	70	22.86	0	0	0	0	0	75	15	15	0	0	0	0	0	0	0	0	0	0	1	1	0	0	0	0	0	0	1	1	0	1	8	8	0	1	0	0	4	2	0	0	1	0	0
170	M	64	HS	Medical	110	38.06	1	0	0	1	0	59	15	0	0	1	1	0	0	0	1	1	1	0	1	1	0	1	0	1	0	0	1	1	0	1	32	41	4	1	0	0	5	2	0	1	1	3	1
171	F	77	CS	Surgical	48	18.29	0	1	0	1	0	103	15	15	0	0	1	0	1	0	0	0	0	0	0	0	0	0	0	1	0	1	1	1	1	1	6	13	7	0	0	0			0	1	0		0
172	M	84	CS	Medical	80	24.69	0	0	0	0	0	43	14	14	1	0	1	0	1	1	0	0	0	0	0	0	0	0	1	0	0	0	1	0	1	1	1	1	2	1	0	0	10	3	0	0	0		0
173	F	84	CS	Medical	70	29.14	0	0	0	0	0	112	10	0	1	1	1	1	0	1	0	1	1	0	0	0	0	1	0	1	0	0	1	0	0	1	4	4	0	1	0	0	2	1	0	0	1	3	0
174	F	40	HS	Medical	85	29.41	0	0	0	0	0	61	15	15	0	0	0	0	0	0	0	0	0	0	0	0	0	0	0	0	0	0	0	1	0	1	1	1	0	0	0	0			0	0	0		0
175	M	76	CS	Medical	75	24.5	0	1	0	1	0	77	14	15	1	1	1	1	1	0	1	1	1	0	0	0	1	1	0	0	0	0	1	0	1	1	5	5	4	1	0	0	6	3	0	0	0		0
176	M	89	CS	Surgical	80	30.47	0	0	0	0	0	142	15	0	0	0	1	0	0	1	0	1	1	0	0	0	0	0	1	1	0	0	0	0	1	1	2	2	2	1	1	0			0	0	1	1	0
177	F	80	SS	Surgical	80	25.7	0	0	0	0	0	34	15	15	0	1	1	0	1	0	0	0	0	0	0	0	0	0	1	0	1	0	0	0	0	1	3	6	3	0	0	0			0	1	0		0
178	M	70	SS	Surgical	83	28.72	3	1	0	1	1	101	12	0	1	0	1	0	1	1	0	0	0	0	1	1	0	0	0	1	0	1	1	1	0	1	20	20	4	1	0	0	6	3	0	0	0		0
179	F	51	HS	Surgical	60	25	1	0	0	1	0	56	15	15	0	0	0	0	0	0	0	0	0	0	0	1	0	0	0	0	0	0	0	0	0	1	5	6	3	1	0	0	4	2	0	0	0		0
180	F	48	SS	Medical	78	33.3	0	1	0	1	0	33	5	0	1	0	0	0	0	0	0	0	0	0	1	0	0	0	0	0	1	0	1	0	0	1	13	13	4	1	1	0			0	0	1	1	0
181	M	87	SS	Surgical	60	20.8	2	0	0	0	1	70	13	15	1	0	0	0	0	0	0	0	0	0	1	0	0	0	0	0	0	0	1	0	0	1	3	4	7	1	0	0	6	2	0	1	0		0
182	F	55	SS	Medical	57	23.1	0	1	0	1	0	26	15	15	0	0	1	1	0	0	1	1	1	0	0	1	0	0	0	1	1	1	1	0	0	1	4	5	0	0	0	0			0	0	0		0
183	F	46	SS	Medical	41	160	0	1	1	0	0	137	13	0	1	0	1	0	0	0	0	0	0	0	0	0	0	0	1	1	0	0	0	0	0	1	3	3	3	1	1	0			0	1	0		0
184	M	82	SS	Medical	97	23.19	1	0	0	1	0	57	14	0	0	0	1	1	0	1	1	1	0	1	0	0	1	0	0	1	0	0	1	0	0	1	13	13	10	1	0	0	3	2	0	0	0		1
185	F	79	SS	Medical	107	34.2	3	1	0	1	0	75	15	0	0	0	1	1	1	1	0	1	1	1	0	0	0	0	0	1	0	1	0	1	0	1	8	28	12	1	0	0	12	2	0	0	0		0
186	M	64	SS	Medical	120	37	0	0	0	0	0	129	3	0	1	1	1	0	0	0	0	0	0	0	0	0	1	0	1	1	0	0	1	0	0	1	15	15	15	1	1	0			0	0	1	0	1
187	M	64	SS	Medical	75	24.5	1	1	0	1	0	63	15	0	0	1	1	1	1	1	1	1	1	0	0	0	0	0	0	0	1	1	0	0	0	1	8	10	0	1	0	0	3	2	0	0	1	3	1
188	M	88	HS	Surgical	107	34.5	0	0	0	0	0	30	15	15	0	0	1	1	1	1	0	0	0	0	0	0	0	0	0	1	0	1	0	1	0	1	2	3	2	1	0	0	2	3	0	0	0		0
189	M	81	HS	Medical	70	23.4	2	0	0	1	0	85	12	0	1	1	1	1	0	1	1	0	0	1	1	0	0	0	1	0	0	1	0	1	0	1	4	8	7	1	0	0	6	3	0	1	1	3	0
190	M	63	CS	Medical	83	25.62	0	0	0	0	0	75	15	15	0	0	0	0	0	0	0	0	0	0	1	1	0	0	0	1	1	0	0	1	1	1	3	4	2	1	0	0	3	2	0	0	0		0
191	F	80	HS	Surgical	78	28.65	0	0	1	0	0	41	45	15	0	1	1	0	0	0	0	0	0	0	0	0	0	0	0	1	0	0	0	1	0	1	1	1	0	1	0	0	2	2	0	0	0		0
192	M	75	CS	Surgical	83	26.29	2	0	0	1	0	108	15	0	0	0	1	1	1	0	1	0	0	0	1	0	0	0	1	1	0	0	0	1	1	1	27	27	4	1	1	0			0	0	1	3	1
193	M	49	SS	Medical	94	26.88	2	0	0	1	0	81	15	0	0	1	0	0	0	0	0	0	0	0	0	0	0	0	0	0	0	0	1	0	0	1	24	24	0	1	1	0			0	0	1	2	1
194	M	61	SS	Surgical	72	25.5	1	0	0	1	0	95	15	0	0	0	0	1	1	0	0	0	0	0	0	0	0	0	0	1	0	0	0	1	1	1	11	13	11	1	0	0	2	2	0	0	0		0
195	M	76	CS	Medical	85	27.76	3	0	0	1	1	84	15	0	1	1	1	0	1	0	0	1	1	0	0	0	0	0	0	1	1	0	1	1	1	1	16	45	7	1	0	0	8	2	0	1	0		1
196	M	48	CS	Surgical	80	26.12	0	0	0	0	0	88	15	15	0	0	1	0	0	0	0	0	0	0	0	1	0	0	0	0	0	0	0	1	1	1	4	6	2	0	0	0			0	0	0		0
197	M	74	CS	Surgical	98	33.16	0	0	0	1	0	67	15	15	0	1	1	1	0	1	0	0	0	0	0	0	0	1	1	1	1	1	0	1	1	1	5	7	5	1	0	0	10	2	0	0	0		0
198	M	70	CS	Medical	85	28.08	2	0	0	0	1	96	15	15	0	0	1	0	1	0	0	0	0	0	0	1	0	0	1	0	0	0	1	1	1	1	6	7	5	0	0	0			0	0	0		0
199	F	58	SS	Medical	75	27.55	1	1	0	1	1	37	15	0	0	0	0	0	0	0	0	0	0	1	0	0	0	0	0	0	0	0	1	0	0	1	18	86	4	0	0	0			1	1	0		1
200	M	80	CS	Surgical	70	24.22	1	0	0	1	0	109	15	0	0	0	1	0	1	0	0	0	0	1	0	0	0	0	1	1	0	1	0	1	1	1	6	32	7	1	0	0	3	2	0	0	1	0	0
201	M	86	CS	Surgical	59	21.67	1	0	0	1	0	85	15	15	0	0	1	1	1	0	0	0	0	0	0	0	0	0	0	1	0	0	0	1	1	1	7	16	6	0	0	0			0	0	1	0	0
202	F	65	SS	Surgical	105	36.33	1	1	0	0	0	76	15	15	0	1	1	0	1	0	1	0	0	1	0	0	0	0	0	1	0	1	1	0	0	1	4	5	4	0	0	0			0	0	0		0
203	M	57	SS	Surgical	105	32.41	0	0	0	0	0	88	15	15	0	0	0	0	0	0	0	0	0	1	0	0	0	1	0	0	0	0	1	1	0	1	2	2	3	0	0	0			0	0	0		0
204	M	81	SS	Surgical	85	33.2	1	1	0	1	0	54	14	15	0	0	0	0	1	0	0	0	0	0	1	0	0	0	0	0	1	1	1	1	0	1	3	4	3	1	0	0	2	2	0	0	0		0
205	F	87	SS	Medical	60	24.97	0	0	0	0	0	76	10	15	1	1	1	1	0	0	1	0	1	1	0	0	0	0	1	1	1	1	1	0	0	1	5	4	3	1	0	0	2	1	0	0	1	3	0
206	M	71	CS	Medical	100	35.43	1	0	0	1	0	106	15	15	0	1	1	0	1	0	1	0	0	0	1	0	0	0	0	1	0	1	0	1	1	1	8	23	0	0	0	0			0	0	0		0
207	F	67	SS	Medical	60	22.04	0	0	0	0	0	86	15	0	0	0	1	0	0	0	0	1	1	0	1	1	0	0	0	1	0	0	1	1	0	1	4	4	4	1	1	0			0	0	1	1	0
208	M	73	CS	Surgical	65	19.91	1	0	0	1	0	74	15	0	0	0	1	1	1	0	0	1	1	0	0	0	0	1	1	1	0	0	0	1	0	1	5	14	3	1	0	0	2	2	0	0	0		1
209	M	71	SS	Medical	85	26.23	1	0	0	1	0	65	15	15	0	0	0	0	0	0	0	0	0	0	0	0	0	0	0	0	0	0	1	0	0	1	4	1	0	0	0	0			0	0	0		0
210	F	74	HS	Surgical	65	23.88	0	0	0	0	0	61	11	0	1	0	1	0	0	0	0	0	0	0	0	0	0	0	1	0	0	0	0	1	0	1	4	4	4	1	1	0			0	0	1	1	0
211	M	61	CS	Surgical	85	30.12	2	0	0	1	1	81	15	12	0	1	1	0	1	0	1	0	0	0	1	0	0	0	1	1	0	1	1	0	0	1	14	23	6	1	0	1			0	0	1	1	0
212	M	58	SS	Medical	85	27.8	0	1	0	1	0	75	15	15	0	0	0	0	0	0	0	1	1	0	0	0	0	0	0	0	0	0	1	0	0	0	0	0	0	0	0	0			0	0	0		0
213	F	75	CS	Surgical	85	26.89	1	0	0	1	0	103	15	15	0	1	1	0	1	0	0	0	0	0	0	0	0	0	1	0	0	0	1	0	0	1	10	38	11	1	0	1			1	1	1	1	0
214	M	81	SS	Medical	71	23.45	0	0	0	0	0	37	12	15	1	0	0	0	0	0	0	0	0	0	0	0	0	0	0	0	0	0	0	0	0	1	6	6	5	1	0	0	2	1	0	0	0		0
215	M	83	SS	Medical	70	24.8	1	0	0	1	0	124	10	0	1	0	0	1	0	0	0	0	0	1	1	0	0	0	0	0	0	0	1	1	0	1	36	36	32	1	1	0			0	0	1	1	1
216	F	83	HS	Medical	75	26.6	0	0	0	0	0	114	13	15	1	1	1	0	0	0	0	0	0	0	0	0	0	0	1	1	0	0	1	1	0	1	6	6	2	1	0	0	2	2	0	0	1	3	0
217	M	70	SS	Medical	70	22.86	1	0	0	1	0	145	8	15	1	1	1	0	0	0	0	0	0	0	0	1	0	0	0	1	0	0	1	1	0	1	8	16	5	1	1	0			0	0	1	0	1
218	F	83	HS	Medical	74	25.01	0	1	0	1	0	48	13	15	1	0	1	0	0	0	0	0	0	0	1	0	0	0	1	1	0	0	0	1	0	1	5	7	0	1	0	0	10	3	0	0	0		0
219	F	38	HS	Surgical	65	21.22	2	0	0	0	1	81	15	15	0	0	0	0	0	0	0	0	0	0	0	0	0	0	0	0	0	0	0	0	0	1	2	3	1	0	0	0			0	0	0		0
220	F	81	HS	Surgical	52	20.31	1	0	0	1	0	69	15	0	0	0	1	0	1	0	0	0	0	0	1	0	0	0	0	1	1	0	0	0	0	1	3	3	2	1	0	0	8	2	0	0	1	1	0
221	F	71	CS	Medical	80	29.4	3	0	0	1	1	40	15	0	0	1	1	0	1	0	0	0	0	1	1	0	0	0	1	1	1	1	0	0	0	1	17	17	17	1	0	0	2	2	0	0	0		0
222	F	74	SS	Medical	75	26.6	1	0	0	1	0	115	12	0	1	1	1	1	0	0	0	0	0	0	0	0	0	0	0	1	1	1	0	1	0	1	11	31	0	0	0	0			0	0	0		1
223	M	81	SS	Medical	68	23.53	0	0	0	0	0	80	9	0	1	0	0	1	0	0	0	0	0	0	1	0	0	1	1	1	1	1	0	1	0	1	7	7	7	1	1	0			0	0	0		0
224	M	66	SS	Surgical	75	24.49	3	0	0	1	1	86	9	15	1	0	0	0	0	0	0	1	1	0	0	0	1	0	0	0	0	0	1	0	0	1	14	22	4	1	1	1			0	0	1	1	1
225	M	75	SS	Medical	64	22.1	3	1	0	0	1	51	15	15	0	0	0	1	0	0	0	0	0	0	0	0	0	0	1	1	0	0	0	0	0	1	1	1	0	0	0	0			0	0	1	0	0
226	F	75	CS	Surgical	78	26.6	1	0	0	1	0	104	15	15	0	0	0	0	0	0	0	0	0	0	0	0	0	0	0	1	1	0	1	1	1	1	14	34	13	1	0	0	8	2	0	0	1	0	1
227	M	80	SS	Surgical	75	24.49	1	0	0	1	1	96	15	15	0	0	1	0	0	0	1	1	1	0	0	0	0	1	1	1	1	0	0	0	0	1	2	2	0	1	0	0	3	2	0	0	0		0
228	M	33	HS	Surgical	70	24.22	0	0	0	0	0	79	15	15	0	0	0	0	0	0	0	0	0	0	0	0	0	0	0	0	0	0	0	1	0	1	4	5	0	1	0	0	6	2	0	0	0		0
229	M	81	SS	Medical	71	24.6	1	0	0	1	0	125	15	15	0	1	1	0	1	0	0	0	0	0	0	0	0	0	1	0	0	0	0	1	1	1	4	6	5	1	0	0	9	2	0	0	0		0
230	M	83	CS	Surgical	70	22.09	0	0	0	1	0	110	15	0	0	0	0	1	0	0	0	0	0	0	0	0	0	0	0	1	0	0	0	1	0	1	6	6	6	1	1	0			0	0	1	0	0
231	F	66	CS	Medical	60	22.04	0	0	0	1	0	54	15	0	0	0	1	1	0	0	0	0	0	0	0	0	0	1	0	0	1	1	0	1	0	1	7	7	0	0	0	0			0	0	0		0
232	F	44	CS	Surgical	66	22.84	0	0	0	0	0	25	15	15	0	0	0	1	0	0	0	0	0	0	0	1	0	0	0	0	0	1	0	0	0	1	1	1	1	0	0	0			0	0	0		0
233	M	56	SS	Medical	68	26.23	1	0	0	1	0	117	15	15	0	1	1	1	1	0	0	0	0	1	1	0	0	1	1	1	1	0	0	0	0	1	12	50	1	1	0	0	5	2	0	0	1	1	1
234	M	56	SS	Medical	66	22.84	0	0	0	0	0	14	15	15	0	0	0	1	1	0	0	0	0	0	0	0	0	0	0	1	0	1	1	0	0	1	3	3	4	1	0	0	3	2	0	0	0		0
235	M	61	SS	Medical	75	23.67	1	0	0	1	0	50	15	0	0	1	1	1	1	0	0	1	1	1	1	0	1	1	1	1	1	1	1	0	0	1	13	17	0	1	0	0	4	3	0	0	1	3	0
236	M	55	SS	Medical	65	21.22	3	1	0	1	1	124	8	0	1	1	0	0	0	0	0	0	0	0	1	0	0	0	0	0	0	0	1	0	0	1	14	16	7	1	1	0			0	0	0		0
237	F	78	HS	Surgical	70	24.8	0	0	0	0	0	140	13	0	1	0	0	1	0	0	0	0	0	0	0	0	0	0	0	0	0	0	0	1	0	1	1	1	1	1	0	0	8	2	0	0	0		0
238	F	67	SS	Medical	75	26.9	1	0	0	1	0	114	13	15	1	0	1	1	1	0	0	0	0	0	0	1	1	0	0	1	1	1	1	1	0	1	5	8	6	1	0	0	8	3	0	0	0		0
239	M	63	SS	Medical	79	26.4	0	0	0	0	0	56	15	15	0	1	1	0	0	0	0	0	0	0	0	0	0	0	1	0	0	0	1	0	0	0	0	0	2	1	0	0	2	2	0	0	0		0
240	M	42	CS	Medical	70	24.22	0	0	0	1	0	64	15	15	0	0	1	0	1	0	0	0	0	1	1	1	0	1	0	0	0	0	0	0	0	1	6	7	0	1	0	0	3	2	0	0	1	0	0
241	M	61	SS	Surgical	110	33.95	0	0	0	1	0	98	15	0	0	0	1	0	1	0	1	0	0	0	1	0	0	1	0	1	1	1	1	1	0	1	24	27	4	1	0	0	3	2	0	0	1	0	0
242	M	79	CS	Medical	72	24.91	1	0	0	1	0	69	3	0	0	0	0	0	0	0	0	0	0	1	0	0	0	0	0	1	0	0	0	0	1	1	12	12	12	1	1	0			0	0	1	3	0
243	F	86	CS	Medical	60	23.44	0	0	0	0	0	124	15	15	0	0	1	0	0	0	0	0	0	0	0	0	0	0	1	1	0	0	1	1	1	1	4	6	4	0	0	0			0	0	0		0
244	F	69	CS	Surgical	57	20.2	0	0	0	0	0	49	15	15	0	0	1	1	0	0	0	0	0	0	0	0	0	0	1	0	1	1	0	0	1	1	2	2	2	0	0	0			0	0	0		0
245	M	79	CS	Surgical	76	25.39	1	0	0	1	0	96	15	0	0	0	0	1	1	1	0	0	0	0	0	0	0	0	0	0	0	0	0	1	1	1	6	36	7	0	0	0			0	1	0		1
246	M	78	CS	Surgical	83	26.75	2	1	0	1	0	112	15	0	0	0	0	1	1	0	0	0	0	0	1	0	0	0	1	1	1	1	1	1	0	1	2	2	0	1	0	0	2	2	0	0	0		0
247	M	56	CS	Medical	102	39.84	0	0	0	0	0	74	15	15	0	0	1	1	1	0	1	0	0	0	1	0	0	0	1	1	0	1	0	0	0	1	1	1	0	0	0				0	0	0		1
248	F	51	SS	Medical	57	23.1	0	0	0	1	0	26	15	15	0	0	1	1	0	0	1	1	1	1	0	1	0	0	0	1	1	1	1	0	0	1	4	5	0	0	0				0	0	0		0
249	M	64	SS	Medical	67	23.05	2	0	0	1	1	110	14	0	1	0	1	0	0	0	0	1	1	0	0	0	1	0	1	1	0	0	0	0	0	1	6	27	2	1	0	0	8	2	0	0	1	3	1
250	M	64	CS	Medical	85	27.76	1	0	0	1	0	19	15	15	0	0	1	1	1	0	1	1	1	0	0	0	0	0	0	0	0	0	1	1	0	1	6	7	8	1	0	0	2	1	0	0	1	0	0
251	F	18	SS	Medical	55	21.48	1	0	0	1	0	103	13	15	1	0	0	0	0	0	0	0	0	0	0	0	0	0	0	0	0	0	1	1	0	1	63	37	0	1	0	0	10	2	0	1	1	0	1
252	M	76	HS	Surgical	70	22.86	1	0	0	1	0	112	3	0	1	0	0	0	0	0	0	0	0	0	0	1	0	1	1	1	1	1	1	1	0	1	1	12	12	1	1	0			0	0	1	0	0
[truncated: 37 more columns]

## Sheet: Biology
ID	AGE	ETIO	CAT	pHmin1	pHmin2	pHmin3	pHmin4	pHmin5	CO2max1	CO2max2	CO2max3	CO2max4	CO2max5	MeanCO2max	CO2min1	CO2min2	CO2min3	CO2min4	CO2min5	meanCO2min	PO2max1	PO2max2	PO2max3	PO2max4	PO2max5	PO2min1	PO2min2	PO2min3	PO2min4	PO2min5	PAO2/FIO21	PAO2/FIO22	PAO2/FIO23	PAO2/FIO24	PAO2/FIO25	LACT1	LACT2	LACT3	LACT4	LACT5	ALB1	ALB2	ALB3	ALB4	ALB5	CRP1	CRP2	CRP3	CRP4
1	79	CS	Surgical	7.34	7.17	7.35	7.46	7.46	56	54	58	46	48	52.4	30	35	42	40	36	36.6	230	164	184	136	124	99	83	51	76	64	124	208	81	127	71	4.9	2.8	2.8	2	1.8	12	29	28	31	29	7	126	164	208
2	32	SS	Medical	7.36	7.29	6.92	7.33	7.32	39	53	88	57	53	58	35	36	44	40	41	39.2	183	122	74	98	131	110	58	33	46	82	122	65	33	92	182	6.2	4.4	16.8	5.7	1.9	27	22	12	18	23	126	277	326	278
3	71	CS	Surgical	7.35	7.41	7.42	7.35	7.42	42	40	44	51	44	44.2	24	26	39	39	40	33.6	164	216	165	143	138	78	108	90	105	130	130	270	300	210	385	4.3	1.3	1.4	1.2	1.1	27	24	21	23	28	243	223	223	117
4	53	CS	Surgical	7.27	7.34	7.38	7.27	7.41	60	47	53	81	52	58.6	41	18	48	36	42	37	80	155	148	137	101	69	67	71	75	67	92	90	130	125	84	0.7	1.7	1.3	0.7	0.9	2.1	36	31	25	27	19	58	126	235
5	78	CS	Surgical	7.16	7.23	7.5	7.36	7.31	48	45	51	50	49	48.6	40	35	34	46	48	40.6	157	130	84	116	102	88	70	65	65	75	147	140	130	162	187	7.6	11	2.3	1.5	1.3	1.6	38	32	33	30	4	46	141	111
6	66	CS	Surgical	7.28	7.38	7.36	7.38	7.38	66	43	53	51	57	54	45	34	45	48	43	43	181	123	143	125	127	81	74	89	83	85	162	148	148	234	243	2.2	1.7	1.2	1.4	1.1	1.2	29	30	29	25	4	166	277	317
7	55	SS	Medical	7.11	7.25	7.29	7.37	7.31	42	41	42	40	49	42.8	30	27	38	37	38	34	96	159	91	109	148	67	96	68	74	71	67	240	151	148	158	15	1.8	3.5	2.1	2.1	2.5	25	20	20	23	333	304	318	221
8	55	CS	Surgical	7.24	7.35	7.34	7.27	7.34	57	47	38	48	42	46.4	52	37	34	36	40	39.8	264	140	112	132	184	179	77	80	57	101	298	192	200	57	126	2.8	0.8	1.6	1.9	1.1	1.3	20	23	19	26	6	77	117	168
9	83	CS	Surgical	7.39	7.05	7.08	7.34	7.27	42	67	64	48	65	57.2	36	39	34	32	50	38.2	92	179	346	164	220	85	59	128	84	108	300	74	183	105	210	1.2	9.6	12.4	2.3	4.8	2	29	17	19	31	259	232	161	128
10	43	SS	Medical	7.37	7.29	7.36	7.42	7.39	49	53	46	38	37	44.6	29	32	32	35	35	32.6	103	75	172	78	82	65	51	49	52	68	65	51	65	80	91	2.7	2.3	3.7	2.2	3	32	26	24	27	26	469	434	374	331
11	66	CS	Surgical	7.29	7.3	7.48	7.43	7.39	51	42	35	40	47	43	43	30	27	26	32	31.6	134	112	110	227	294	116	98	83	77	132	80	80	50	70	40	4.9	4	3.7	4.5	1.4	2.6	30	25	30	30	12	72	181	153
12	58	CS	Surgical	7.46	7.17	7.25	7.25	7.25	33	55	63	63	65	55.8	31	31	41	46	46	39	69	120	129	68	77	54	54	68	67	67	150	54	97	96	96	1.6	1.6	11.6	6.6	4.5	2.7	31	25	28	26	42	46	26	28
13	77	CS	Medical	7.09	7.39	7.45	7.46	7.42	51	39	40	42	49	44.2	28	28	37	42	42	35.4	102	116	174	136	131	90	75	86	78	75	90	79	215	156	167	14.7	8.6	2.8	2	2.3	1.5	22	21	21	20	4	54	181	195
14	68	SS	Medical	7.05	7.13	7.31	7.32	7.44	120	83	54	56	42	71	58	34	32	34	36	38.8	110	160	72	82	97	87	55	55	58	68	116	55	65	68	91	1.2	2.1	2.2	2.8	2.5	3	22	27	27	23	320	144	140	139
15	44	SS	Surgical	7.13	7.07	7.33	7.29	7.27	82	67	47	66	66	65.6	46	55	40	36	44	44.2	88	105	162	174	153	63	88	72	80	72	63	110	144	84	160	4.3	3.4	4.2	2	3.4	2.8		24	39	39	514	477	444	383
16	58	CS	Surgical	7.26	7.26	7.35	7.31	7.44	47	47	50	52	36	46.4	35	34	42	37	32	36	230	163	179	190	170	162	138	154	162	117	249	365	440	405	390	12.2	2.4	2.2	1.4	1.2	25	43	38	35	36	13.6	72.1	255	189
17	82	CS	Surgical	7.31	7.25	7.34	7.4	7.41	44	39	36	34	31	36.8	40	38	34	29	30	34.2	201	115	151	109	141	121	94	104	108	136	302	235	260	360	453	1.9	2.6	1.4	1.2	1.1	16	41	33	34	31	3	27.4	114	151
18	68	CS	Surgical	7.29	7.43	7.42	7.4	7.42	48	37	38	40	38	40.2	32	30	37	37	34	34	190	140	127	107	103	110	92	72	82	83	137.5	153	206	234	415	8.7	2.2	1.2	1.5	1	17	18	24	25	22	10	163	229	202
19	54	CS	Surgical	7.27	7.31	7.34	7.38	7.44	48	45	49	47	40	45.8	39	43	46	39	37	40.8	130	154	163	153	148	105	121	131	118	103	175	302	327	295	257	1	1.2	1.1	2.8	28	3	32	32	3	31	68	211	248	279
20	79	CS	Surgical	7.38	7.3	7.3	7.41	7.44	40	45	45	50	47	45.4	34	40	38	38	38	37.6	193	187	187	184	101	91	168	113	105	86	228	420	283	263	215	1.6	1.1	1.5	1.4	1.6	21	24	21	28	30	2	66	281	307
21	61	CS	Surgical	7.13	7.07	7.33	7.29	7.27	35	36	36	35	35	35.4	48	38	36	40	37	39.8	155	128	158	117	131	78	68	86	90	90	130	85	123	163	138	4.8	1.7	1.8	1.1	1.2	14	29	34	34	32	1	55	121	182
22	81	CS	Surgical	7.22	7.28	7.36	7.38	7.33	49	30	32	37	37	37	40	26	26	26	26	28.8	172	180	179	223	165	134	125	115	120	146	268	417	383	240	487	1.1	1.5	1	1.2	1.2	2	2.6	4	3	2.6	34	99	125	161
23	82	CS	Surgical	7.4	7.4	7.31	7.34	7.44	45	30	47	43	36	40.2	40	28	37	38	25	33.6	170	170	110	119	201	110	103	80	97	77	135	118	100	108	108	3.6	4	1.3	1.3	1.4	31	44	32	28	29	2.3	4	60	257
24	65	CS	Surgical	7.41	7.45	7.41	7.46	7.42	42	44	48	38	43	43	36	39	40	36	38	37.8	223	170	145	111	161	82	111	98	82	100	117	222	245	273	333	2.6	1.1	1.2	0.9	1.1	37	34	32	28	28	71	86	55	33
25	55	CS	Surgical	7.29	7.3	7.2	7.17	7.35	56	43	73	61	44	55.4	37	40	40	41	34	38.4	115	135	113	58	142	85	78	69	52	112	170	156	69	52	224	4.3	1.7	2	1.9	2.1	2.3	3.4	3.4	3.3	3.1	3	65	245	318
26	82	CS	Surgical	7.16	7.39	7.27	7.4	7.42	72	43	63	42	40	52	48	38	39	40	41	41.2	140	123	118	138	168	77	84	66	79	88	77	210	165	263	350	0.9	1.2	1.3	1.4	0.98	34	28	29	3	34	16	100	135	220
27	83	CS	Surgical	7.39	7.38	7.41	7.43	7.41	24	29	38	39	44	34.8	23	18	30	38	39	29.6	124	136	117	154	136	110	94	67	106	112	275	157	134	236	320	2.1	4.8	1.9	2	2	30	26	23	18	24	88	106	123	145
28	75	CS	Medical	7.4	7.38	7.36	7.35	7.4	40	40	42	50	52	44.8	40	37	40	41	51	41.8	185	186	176	177	175	158	134	133	123	126	510	298	380	351	360	1.1	2.9	2.8	4.3	1.8	39	26	38	35	34	8	16	60	259
29	69	CS	Surgical	7.2	7.26	7.37	7.46	7.39	57	55	53	47	56	53.6	30	39	22	22	27	28	158	147	222	226	230	76	118	69	64	78	76	197	115	91	120	9.3	2.7	1.4	1.4	1.1	34	44	38	36	32	65	206	279	279
30	55	SS	Surgical	7.39	7.35	7.45	7.44	7.44	46	45	41	46	41	43.8	27	33	39	40	33	34.4	165	179	142	135	138	121	138	78	80	80	302	345	195	200	200	7	2.8	1.9	1.4	1.4	23	24	21	25	23	333	277	113	47
31	50	SS	Surgical	7.32	7.34	7.3	7.17	7.17	47	46	67	90		62.5	44	42	38	49	49	44.4	167	133	128	88	88	127	85	77	69	69	68	95	110	69		0.8	1.9	1.2	1		24	39	36	35	35	220	273	394	448
32	79	CS	Surgical	7.36	7.39	7.48	7.46	7.46	56	54	45	50	48	50.6	47	44	42	46	42	44.2	100	124	110	86	144	78	68	80	80	105	223	151	178	160	233	1.2	0.8	0.9	0.8	0.7	21	25	27	26	26	260	255	271	223
33	82	SS	Medical	7.21	7.34	7.33	7.42	7.4	54	35	37	30	35	38.2	48	24	28	27	30	31.4	165	152	112	180	150	124	142	86	107	117	248	355	215	268	390	3.4	3.7	2.5	2.2	1.2	17	14	15	20	23	162	253	262	162
34	82	CS	Surgical	7.38	7.31	7.24	7.36	7.48	36	39	53	40	32	40	34	30	38	30	28	32	77	190	159	116	116	73	84	89	102	82	122	140	127	204	205	2	1.2	1.2	1.9	0.8	21	27	31	35	34	50	140	139	129
35	40	SS	Medical	7.22	7.33	7.39	7.43	7.43	50	44	36	37	37	40.8	45	37	33	34	34	36.6	177	172	142	110	165	70	94	129	67	89	74	209	367	194	178	2.4	1.1	1.2	1.2	1.2	23	24	27	26	25	427	437	453	249
36	44	SS	Medical	7.34	7.27	7.23	7.4	7.42	37	42	38	41	40	39.6	35	35	32	31	38	34.2	238	158	218	110	89	155	113	96	77	85	182	226	137	154	189	1.6	5.6	4.4	1.3	1	22	20	20	22	27	245	76	40	19
37	75	CS	Medical	7.24	7.42	7.24	7.3	7.42	44	39	65	56	35	47.8	31	31	39	28	32	32.2	123	104	129	109	122	74	73	82	87	76	92	122	137	174	152	7.4	1.6	1.2	1.4	1.2	17	23	19	22	24	36	83	113	102
38	60	CS	Surgical	7.41	7.33	7.4	7.41	7.29	38	48	46	42	50	44.8	34	41	37	36	35	36.6	109	162	107	107	97	74	114	78	87	83	123	142	104	174	207	1.2	0.7	1.3	2.5	1.9	34	30	37	31	28	301	295	276	320
39	68	SS	Medical	7.43	7.4	7.33	7.2	7.31	36	40	43	53	55	45.4	33	35	42	41	40	38.2	74	104	194	155	147	50	66	95	87	91	50	110	158	174	303	1.4	2.3	1.3	1.8	1.3	26	27	14	11	20	273	188	283	127
40	70	CS	Medical	7.4	7.44	7.46	7.46	7.47	38	38	37	40	39	38.4	31	31	26	26	35	29.8	88	88	150	82	85		78	78	78	69	156	156	195	195	192	0.9	0.9	0.9	1.2	0.8	34	34	31	30	30	7	86	152	159
41	56	SS	Medical	7.1	7.28	7.29	7.32	7.35	84	61	69	62	62	67.6	46	58	53	52	62	54.2	118	120	153	76	76	81	83	64	58	56	95	189	107	89	80	1	0.8	1.3	0.9	0.9	23	24	21	24	21	197	252	106	54
42	81	SS	Medical	7.39	7.38	7.41	7.43	7.41	24	29	38	39	44	34.8	23	18	30	38	39	29.6	124	136	117	154	136	110	94	67	106	112	275	157	134	236	320	2.1	4.8	1.9	2	2	30	26	23	18	24	88	106	123	145
43	68	SS	Medical	7.29	7.26	7.31	7.37	7.41	49	58	50	49	44	50	47	47	45	46	39	44.8	108	98	100	88	96	74	78	79	81	66	148	173	176	203	165	1.1	1.1	1.1	1	1.4	19	25	20	23	20	313	301	302	306
44	64	SS	Surgical	7.27	7.28	7.3	7.36	7.45	48	47	42	36	34	41.4	28	36	38	33	31	33.2	117	164	140	152	92	69	104	80	87	67	81	173	123	218	168	2.4	3	2.6	1.8	1.6	21	24	22	21	23	403	465	313	241
45	73	HS	Surgical	7.26	7.34	7.34	7.38	7.42	30	35	37	37	36	35	29	30	34	34	35	32.4	156	96	112	137	97	87	69	106	108	92	158	173	177	180	230	7.2	1	1.8	1.5	1	19	24	30	26	26	38	33	114	67
46	88	CS	Surgical	7.21	7.48	7.39	7.39	7.41	42	32	42	44	44	40.8	30	26	30	41	40	33.4	230	186	130	130	112	136	86	72	74	76	272	215	180	185	190	11.7	5.3	1.9	1.6	1.2	7.5	30	33	32	26	40	102	128	102
47	83	SS	Medical	7.43	7.26	7.39	7.39	7.44	39	64	42	48	42	47	34	37	34	42	35	36.4	99	103	162	99	126	48	63	87	77	81	48	66	218	257	270	1.6	1.9	1.2	1.2	1.2	32	29	30	28	27	197	306	270	119
48	79	SS	Medical	7.33	7.37	7.44	7.42	7.42	38	47	38	36	37	39.2	37	37	35	35	34	35.6	83	104	139	127	124	77	103	82	109	109	192	172	205	363	363	1	1.4	1.1	1	1.3	33	36	31	30	28	427	457	271	127
49	71	CS	Medical	7.37	7.45	7.42	7.43	7.42	40	36	37	40	40	38.6	24	34	33	30	40	32.2	120	123	135	215	121	48	122	124	137	121	120	407	124	343	403	1	0.8	0.9	3	1.1	29	29	27	25	24	181	192	206	180
50	69	CS	Medical	7.33	7.33	7.4	7.37	7.37	36	36	32	30	30	32.8	36	36	29	30	27	31.6	127	127	89	90	77	101	101	80	74	77	337	281	286	185	193	1.2	0.8	0.8	0.8	0.9	33	33	33	32	34	3	21	39	127
51	86	SS	Medical	7.36	7.37	7.37	7.37	7.4	36	39	36	37	37	37	27	29	35	36	33	32	96	110	143	123	151	68	71	68	93	83	136	178	227	310	277	2.6	1.8	1.1	0.8	1	27	22	19	22	26	194	201	187	85
52	76	SS	Medical	7.44	7.37	7.28	7.35	7.28	39	38	55	44	51	45.4	33	29	40	42	45	37.8	300	186	167	120	200	150	109	119	105	102	300	273	397	350	340	2.4	3.2	1.4	0.8	0.9	28	22	23	23	28	283	325	290	103
53	81	SS	Surgical	7.36	7.2	7.36	7.4	7.47	40	62	46	42	36	45.2	34	30	40	35	34	34.6	196	118	176	203	173	70	57	133	143	98	140	71	190	179	327	1.8	3.4	1.7	1.1	1.2	20	24	25	25	23	36	232	471	297
54	72	SS	Medical	7.34	7.34	7.32	7.33	7.33	38	36	34	42	44	38.8	35	34	34	42	44	37.8	101	71	78	120	97	77	66	78	78	97	77	66	156	195	303	0.8	0.8	1.1	1.1	1.1	26	25	26	23	21	325	130	45	19
55	73	CS	Surgical	7.32	7.32	7.4	7.41	7.2	43	45	45	28	43	40.8	42	42	41	24	38	37.4	258	158	148	88	273	126	124	108	85	78	210	310	270	213	111	3.3	2.1	1.2	0.9	0.9	22	30	31	27	29	25	73	38	23
56	81	SS	Surgical	7.42	7.41	7.38	7.44	7.48	46	42	43	42	35	41.6	37	40	33	38	32	36	106	83	94	115	126	76	69	64	72	67	152	138	142	72	112	2.1	1.2	1.2	1.6	1.5	33	20	24	25	29	36	213	153	69
57	72	SS	Medical	7.34	7.34	7.32	7.33	7.33	38	36	34	42	44	38.8	35	34	34	42	44	37.8	101	71	78	120	97	77	66	78	78	97	77	66	156	195	303	0.8	0.8	1.1	1.1	1.1	26	25	26	23	21	325	130	45	19
58	68	HS	Surgical	7.16	7.37	7.31	7.38	7.37	65	36	40	40	35	43.2	34	33	30	32	32	32.2	214	151	132	145	122	86	106	83	60	90	86	303	166	100	257	3.6	2.6	1.9	1.1	0.6	10	23	24	25	25	3	76	255	276
59	78	CS	Medical	7.3	7.38	7.38	7.4	7.42	48	35	37	34	33	37.4	36	34	36	33	33	34.4	151	149	196	153	120	86	99	120	111	99	172	248	300	347	309	2.7	1.4	1.2	1.3	1.4	18	26	28	26	29	8	60	81	48
60	57	CS	Medical	7.29	7.17	7.12	7.38	7.38	53	54	76	50	44	55.4	42	49	28	32	38	37.8	436	178	169	169	167	206	152	144	111	129	343	338	480	370	430	2.2	2.1	6.9	1	1.2	35	34	34	34	32	94	138	207	151
61	29	SS	Medical	7.14	7.35	7.36	7.35	7.44	55	45	44	52	51	49.4	30	35	35	37	42	35.8	153	164	164	140	137	71	80	102	80	89	79	100	102	114	162	3.2	2	1.8	1.1	0.9	22	24	24	28	32	182	289	192	116
62	81	HS	Surgical	7.26	7.24	7.25	7.26	7.25	56	65	65	60	60	61.2	44	54	56	55	55	52.8	150	108	94	115	144	102	72	68	80	72	102	72	113	250	225	1.2	0.7	1.1	0.8	0.9	22	24	28	26	27	228	366	361	226
63	61	CS	Surgical	7.43	7.3	7.37	7.35	7.34	44	45	35	33	33	38	31	29	26	24	26	27.2	162	182	136	149	146	145	129	114	108	124	363	430	380	432	496	2.7	1.6	0.8	0.9	0.9	32	31	29	27	26	42	54	38	104
64	80	HS	Medical	7.5	7.4	7.37	7.34	7.34	33	40	42	44	41	40	32	40	37	42	41	38.4	165	80	129	78	89	107	80	125	74	89	214	267	417	247	297	0.9	0.7	1.2	1	0.6	28	33	33	27	26	15	83	140	128
65	77	HS	Medical	7.34	7.28	7.35	7.37	7.26	40	42	48	47	63	48	35	37	41	41	44	39.6	92	119	95	93	348	82	95	85	91	84	164	238	213	91	168	0.9	1.2	1.2	1.2		27	27	27	27	27	100	60	60	72
66	77	SS	Medical	7.34	7.28	7.35	7.37	7.26	40	42	48	47	63	48	35	37	41	41	44	39.6	92	119	95	93	348	82	95	85	91	84	164	238	213	91	168	1.5	2.4	1.1	1.6	1.8	22	21	26	24	20	278	298	296	266
67	80	SS	Surgical	7.4	7.47	7.32	7.35	7.32	34	40	45	46	50	43	29	26	38	43	43	35.8	236	160	165	161	166	125	122	111	143	107	208	305	317	409	306	1.5	2.4	1.1	1.6	1.8	22	21	26	24	20	278	298	296	266
68	79	CS	Surgical	7.36	7.39	7.29	7.37	7.38	41	40	58	48	52	47.8	37	30	42	46	40	39	137	227	176	148	133	83	81	163	108	83	208	116	362	270	237	1.5	1.9	0.7	1	0.8	23	37	40	36	33	31	27	20	10
69	74	CS	Surgical	7.32	7.28	7.28	7.38	7.38	42	54	52	41	43	46.4	37	45	38	40	31	38.2	143	170	115	114	132	110	89	88	99	108	157	148	176	248	270	2.9	2.7	1	0.8	0.9	12	21	22	28	32	6	20	175	206
70	66	HS	Surgical	7.43	7.28	7.52	7.55	7.53	39	46	33	32	33	36.6	35	36	29	30	31	32.2	169	138	132	94	138	67	76	73	66	73	134	76	146	132	122	1.6	12.7	1.4	2.5	1.7	21	10	28	30	34	4	96	108	69
71	84	SS	Medical	7.15	7.34	7.38	7.26	7.33	54	49	42	58	55	51.6	42	36	36	36	43	38.6	389	162	138	140	170	105	104	108	117	140	210	260	270	293	350	9.4	4.6	1.4	1.4	1	22	21	26	27	23	79	113	341	272
72	34	SS	Surgical	7.22	7.18	7.43	7.43	7.45	70	36	42	41	38	45.4	47	36	37	34	34	37.6	110	144	123	105	99	58	101	83	59	71	72.5	202	237	169	118	1.2	1.2	1.3	1.1	1	30	26	29	27	26	468	286	207	77
73	46	SS	Surgical	7.42	7.31	7.4	7.44	7.43	43	38	46	43	47	43.4	39	33	31	34	24	32.2	96	129	146	128	143	46	58	99	95	96	54	77	165	211	240	1.9	1	1.3	1.8	1.7	22	21	26	29	26	362	266	243	113
74	75	SS	Surgical	7.41	7.31	7.28	7.38	7.4	34	36	46	35	35	37.2	29	31	40	32	32	32.8	149	232	184	141	162	123	103	130	136	136	123	147	325	340	340	2	1.7	1.8	0.9	1	15	21	25	26	24	154	49	108	70
75	64	SS	Medical	7.46	7.43	7.34	7.38	7.44	38	42	45	42	39	41.2	37	35	39	38	36	37	102	143	152	114	148	100	139	134	112	112	250	348	335	373	373	1.1	0.6	1.4	1.4	1.3	28	26	23	21	26	55	102	243	330
76	76	CS	Surgical	7.4	7.4	7.36	7.36	7.38	38	38	41	42	42	40.2	30	30	38	36	38	34.4	170	170	120	135	162	120	144	93	91	87	300	240	266	260	249	2.8	2.7	2.4	1.1	1.6	11	13	28	25	28	2	51	115	86
77	74	SS	Medical	7.27	7.31	7.33	7.34	7.41	50	45	44	48	39	45.2	42	42	34	35	36	37.8	124	92	142	87	124	82	80	80	62	80	91	94	107	73	94	4.2	1.2	1.3	0.8	1.1	27	28	26	27	23	200	293	196	73
78	81	CS	Surgical	7.26	7.4	7.38	7.42	7.39	70	38	44	41	42	47	33	32	42	36	37	36	217	123	125	144	179	68	100	87	107	121	97	250	290	357	403	1.3	1.4	1.4	0.8	0.7	13	30	30	33	29	11	68	139	99
79	38	SS	Medical	6.95	7.07	7.27	7.42	7.39	60	54	48	38	40	48	30	28	30	34	37	31.8	153	347	110	139	236	87	45	62	89	70	87	45	103	148	175	25.8	23.5	16.9	12.4	10.8	21	19	23	24	27	147	66	21	24
80	76	SS	Surgical	7.25	7.36	7.38	7.39	7.37	45	39	40	42	47	42.6	32	36	40	40	39	37.4	313	190	143	156	151	87	60	115	137	66	109	100	288	343	189	3.6	2.6	0.9	0.8	0.8	14	24	32	30	29	3	38	126	108
81	77	CS	Surgical	7.24	7.29	7.36	7.4	7.4	48	45	41	40	41	43	39	30	32	36	32	33.8	138	150	155	142	86	66	68	74	73	70	66	68	74	73	70	1.7	2.3	1.8	1	1	20	15	2.5	26	27	27	48	109	134
82	82	CS	Medical	7.35	7.37	7.37	7.37	7.4	37	37	41	39	35	37.8	35	35	38	38	34	36	180	128	170	160	156	112	90	117	122	109	187	150	293	349	363	5.2	2	0.8	1.4	1.3	14	30	32	25	28	61	150	110	51
83	32	HS	Medical	7.4	7.35	7.39	7.4	7.41	41	29	35	35	40	36	33	36	35	28	36	33.6	152	95	28	136	148	79	70	73	97	98	197	197	182	321	320	8.2	0.9	0.8	0.9	0.8	13	22	24	25	30	72	213	298	282
84	77	HS	Surgical	7.25	7.34	7.19	7.42	7.34	44	37	58	45	49	46.6	29	27	44	41	42	36.6	315	154	173	142	135	134	113	103	76	71	335	283	258	190	178	6.6	1	0.9	0.9	1.5	10	18	25	24	28	62	50	125	135
85	62	SS	Medical	7.27	7.44	7.42	7.44	7.44	64	42	50	40	39	47	40	29	44	40	39	38.4	123	161	192	117	85	84	112	81	117	85	140	224	203	390	283	1.8	2.2	0.9	0.9	0.9	30	32	30	31	32	309	311	315	247
86	57	SS	Medical	7.44	7.18	7.38	7.39	7.32	27	70	40	42	50	45.8	22	40	38	38	41	35.8	94	118	135	73	70	56	50	64	62	59	56	50	75	73	74	2	1.5	1.4	1.3	1	25	26	21	22	20	319	322	341	370
87	64	CS	Medical	7.14	7.45	7.38	7.38	7.35	66	37	39	39	42	44.6	38	34	34	26	27	31.8	278	161	134	117	132	95	104	129	95	84	95	104	129	95	84	1.2	0.9	0.8	1	0.6	32	31	31	27	25	49	83	105	165
88	76	HS	Medical	7.33	7.4	7.42	7.45	7.36	39	39	33	29	33	34.6	32	36	29	28	26	30.2	124	99	181	117	135	82	82	102	75	93	328	390	340	357	372	1.2	0.8	0.8	0.8	0.8	13	17	22	24	23	20	35	43	38
89	63	CS	Surgical	7.24	7.31	728	7.39	7.4	51	51	48	45	44	47.8	42	38	35	35	42	38.4	168	96	160	117	110	110	72	127	63	89	244	206	212	126	178	0.8	0.6	0.7	1.1	1.2	24	24	26	26	23	145	157	158	151
90	82	HS	Medical	7.32	7.38	7.42	7.32	7.42	48	45	41	53	36	44.6	42	36	33	34	30	35	160	141	174	174	134	85	98	78	82	95	142	163	78	82	190	0.8	0.6	0.7	1.1	1.2	24	24	26	26	23	145	157	158	151
91	62	CS	Surgical	7.28	7.41	7.4	7.4	7.41	47	38	41	43	43	42.4	39	36	38	41	42	39.2	174	128	151	159	159	124	92	126	110	99	207	230	315	275	248	3.3	0.7	1	1	0.9	10	20	22	24	28	2	34	27	20
92	50	HS	Surgical	7.2	7.34	7.34	7.32	7.4	52	49	49	47	45	48.4	43	39	41	42	36	40.2	226	142	115	114	191	92	92	78	90	102	153	167	195	257	291	5.5	4.6	1.5	0.9	0.8	17	28	27	25	26	6	54	218	259
93	68	SS	Surgical	7.34	7.34	7.39	7.44	7.49	37	45	40	40	37	39.8	26	33	30	37	33	31.8	111	121	127	124	113	68	78	95	90	72	85	104	190	225	240	2.4	0.8	1.2	0.9	0.9	25	24	27	26	24	109	58	32	13
94	64	CS	Medical	7.3	7.3	7.35	7.39	7.43	52	34	46	36	34	40.4	48	52	31	29	32	38.4	116	121	185	110	115	88	96	84	89	96	176	240	210	178	240	2.3	1.6	1.2	1.1	0.8	28	27	27	30	31	84	193	284	240
95	72	CS	Medical	7.38	7.29	7.3	7.28	7.3	39	42	48	41	40	42	22	34	30	31	33	30	252	150	166	123	122	118	121	111	94	103	295	303	370	313	343	3.6	3.2	1.6	1.6	1.5	33	33	29	24	26	25	57	148	234
96	85	SS	Surgical	7.3	7.32	7.25	7.18	7.32	50	49	43	56	39	47.4	47	40	37	36	36	39.2	142	93	82	136	125	111	84	72	91	108	222	168	180	260	309	0.9	1	1.4	1.2	1.6	13	19	20	18	22	294	282	145	68
97	76	SS	Medical	7.16	7.3	7.31	7.33	7.26	61	48	40	44	51	48.8	54	33	33	40	40	40	153	111	90	83	96	102	69	79	69	67	157	153	198	173	149	1.2	2.2	0.9	0.8	0.8	39	26	26	25	25	221	296	185	65
98	74	SS	Medical	7.35	7.14	7.22	7.18	7.18	45	64	51	55	55	54	30	38	49	53	53	44.6	167	86	89	76	76	101	74	74	60	60	101	74	74	60	85	2	2.3	1.8	1.9	1.9	14	27	21	25	25	142	120	149	108
99	73	CS	Medical	7.34	7.32	7.33	7.37	7.4	40	45	42	33	28	37.6	34	36	39	29	26	32.8	166	103	142	120	91	153	84	82	76	69	306	187	205	190	173	1.3	0.7	0.8	1	0.9	20	27	25	25	27	134	128	135	200
100	75	SS	Medical	7.15	7.24	7.39	7.43	7.26	63	60	50	39	70	56.4	41	48	45	38	33	41	89	163	126	106	126	64	134	74	92	62	64	206	185	230	155	2	1.3	1.2	1.2	1.2	23	26	27	24	24	315	299	300	152
101	63	SS	Medical	7.34	7.32	7.28	7.28	7.3	44	38	49	47	44	44.4	40	29	38	32	39	35.6	153	156	134	131	114	121	111	104	125	105	346	317	347	417	350	1.1	0.7	1	0.7	0.7	23	26	25	24	26	165	230	104	50
102	39	HS	Medical	7.44	7.46	7.47	7.47	7.47	34	33	30	30	30	31.4	33	29	30	30	30	30.4	238	148	99	99	99	200	129	95	95	95	222	323	380	380	380	3.1	1	0.8	0.8	0.8	14	21	25	25	25	25	106	193	193
103	76	SS	Medical	7.3	7.3	7.34	7.38	7.38	42	34	35	40	38	37.8	36	30	34	35	37	34.4	114	118	128	139	130	80	104	106	77	116	133	189	212	154	232	1.5	1.3	0.8	0.9	0.8	21	18	21	18	18	159	133	103	126
104	85	SS	Medical	7.25	7.27	7.24	7.3	7.33	42	50	57	47	46	48.4	32	30	42	39	35	35.6	110	92	99	87	146	62	66	67	77	95	95	102	67	79	95	3.7	1.9	1.2	1.2	2	22	23	24	23	24	219	226	128	115
105	62	SS	Medical	7.4	7.42	7.41	7.42	7.41	45	36	36	40	41	39.6	32	27	32	36	33	32	162	135	138	102	118	64	64	88	81	76	128	160	220	203	190	0.9	0.8	1.2	1.2	1	27	24	25	26	25	310	300	354	197
106	65	CS	Surgical	7.4	7.35	7.12	7.48	7.46	39	36	32	33	34	34.8	34	32	29	30	29	30.8	123	148	176	196	122	84	83	70	112	75	168	138	70	112	125	1	1.6	3.2	1.6	1.2	27	36	35	34	33	38	126	235	236
107	57	SS	Medical	7.31	7.36	7.37	7.41	7.39	47	41	36	35	39	39.6	40	38	32	33	37	36	143	131	132	130	100	138	99	99	105	90	276	283	283	300	300	1.1	1.1	1.2	1.3	1.2	26	22	22	24	25	299	147	58	26
108	60	SS	Medical	7.32	7.28	7.26	7.31	7.35	30	41	39	41	46	39.4	26	32	37	35	43	34.6	322	98	102	117	104	79	75	82	90	71	316	300	328	360	284	1.4	1.6	1.4	1.5	1.6	26	20	30	26	28	80	82	120	66
109	81	SS	Surgical	7.21	7.12	7.26	7.34	7.34	38	49	42	47	51	45.4	35	36	27	40	38	35.2	156	149	168	119	130	137	110	96	85	76	171	138	148	170	190	6.2	4.4	4.3	3.3	2	15	18	18	23	23	194	245	272	309
110	48	HS	Surgical	7.4	7.38	7.4	7.39	7.4	32	32	32	33	31	32	26	30	29	32	31	29.6	262	163	171	182	140	155	158	131	103	140	438	395	328	322	350	3.2	1	1	1	1	13	28	26	25	28	19	87	49	28
111	61	SS	Medical	7.32	7.33	7.2	7.15	7.24	64	48	57	58	44	54.2	30	30	41	43	35	35.8	273	156	128	121	127	102	94	93	78	80	204	235	233	195	200	1.2	0.8	0.8	0.7	0.9	21	23	24	26	25	196	242	274	192
112	82	SS	Medical	7.34	7.2	7.23	7.32	7.27	43	48	48	47	51	47.4	37	42	36	38	38	38.2	147	142	112	102	109	92	82	107	90	80	92	149	195	200	160	1.4	1.5	1.3	0.9	1	21	30	23	18	17	116	72	29	20
113	71	SS	Medical	7.27	7.36	7.4	7.44	7.44	43	43	37	34	34	38.2	39	33	32	34	34	34.4	109	109	111	96	96	91	91	64	96	96	284	91	160	240	240	1	1	0.9	0.9		24	24	24	24	24	339	399	412	282
114	77	CS	Surgical	7.41	7.32	7.35	7.32	7.37	36	45	48	47	40	43.2	29	39	43	38	29	35.6	151	152	88	108	186	136	67	70	77	79	227	168	117	110	121	3.9	3.3	2.2	1.7	2.4	12	25	33	30	33	3	42	153	219
115	56	SS	Surgical	7.07	7.27	7.37	7.42	7.43	62	58	50	40	38	49.6	45	43	34	33	33	37.6	84	115	120	122	113	80	66	92	74	86	80	83	153	185	215	11.8	7.4	3.2	2.4	1.7	20	24	23	19	18	154	203	142	57
116	49	SS	Medical	7.28	7.25	7.34	7.33	7.33	48	54	40	52	52	49.2	22	27	31	30	38	29.6	120	207	121	135	102	59	66	84	93	74	118	69	120	133	164	3.8	5.2	2.4	2.7	1.3	17	19	25	24	26	157	125	140	129
117	78	SS	Medical	7.21	7.23	7.12	7.3	7.35	48	47	60	37	38	46	37	45	27	29	35	34.6	105	125	142	137	125	89	91	74	111	106	178	303	247	444	424	0.8	1	0.9	0.6	0.8	23	31	26	24	29	149	118	67	76
118	70	HS	Surgical	7.19	7.42	7.32	7.31	7.42	47	38	40	40	34	39.8	26	30	34	34	31	31	220	133	146	186	114	178	95	79	85	74	223	238	158	213	148	9.6	1	1.7	1	1	10	22	23	22	26	202	86	241	216
119	51	CS	Surgical	7.27	7.34	7.35	7.34	7.47	51	38	42	42	34	41.4	43	35	36	31	29	34.8	208	164	137	157	150	82	100	114	113	96	205	118	228	323	274	1.5	1.4	1.4	1.3	1	24	25	25	26	25	173	230	203	117
120	84	CS	Medical	7.32	7.4	7.27	7.37	7.37	56	42	55	40	42	47	34	38	47	38	35	38.4	95	190	180	131	154	68	112	120	106	111	170	187	240	265	370	1.1	0.8	1.8	1.4	1.5	19	18	20	18	18	105	111	115	93
121	74	CS	Surgical	7.33	7.33	7.35	7.43	7.44	34	34	39	35	32	34.8	31	31	31	31	32	31.2	234	162	160	143	97	167	126	138	84	72	209	315	394	84	72	1.2	0.8	1	1.1	1	15	25	19	29	33	5	89	108	80
122	72	CS	Medical	7.06	7.32	7.33	7.33	7.3	76	48	55	46	48	54.6	45	38	44	41	42	42	196	106	178	146	190	150	82	99	119	84	273	182	283	238	168	0.9	1.1	0.7	0.6	0.9	45	30	28	31	33	9	135	201	150
123	77	CS	Medical	7.17	7.42	7.33	7.34	7.35	57	33	35	44	43	42.4	32	32	33	39	40	35.2	215	171	112	122	120	72	116	91	100	90	72	193	182	333	150	3.7	3	1.1	1.3	1	25	30	28	21	28	11	181	278	159
124	70	CS	Surgical	7.35	7.38	7.33	7.38	7.26	45	47	39	34	45	42	34	42	33	32	24	33	103	158	141	131	159	79	108	125	116	120	158	270	313	387	300	1.1	0.9	1.3	1.2	1.1	27	27	28	28	28	6	8	7	3
125	59	SS	Medical	7.2	7.37	7.37	7.36	7.34	59	41	39	40	45	44.8	40	37	34	32	40	36.6	151	103	166	106	103	116	85	108	76	92	290	170	216	152	184	5.7	2.5	1.6	1.4	1.6	18	16	19	20	18	82	65	81	93
126	54	CS	Surgical	7.32	7.4	7.34	7.41	7.51	37	37	40	35	31	36	32	33	33	30	28	31.2	104	126	184	118	121	70	81	122	96	86	88	116	244	213	172	2.5	1.6	1.6	1.2	1	32	25	24	21	27	215	180	165	143
127	77	SS	Medical	7.4	7.42	7.41	7.42	7.41	45	36	36	40	41	39.6	32	27	32	36	33	32	162	135	138	102	118	64	64	88	81	76	128	160	220	203	190	0.9	0.8	1.2	1.2	1	27	24	25	26	25	310	300	354	197
128	87	CS	Medical	7.36	7.52	7.42	7.34	7.36	39	28	35	40	40	36.4	29	36	30	36	35	33.2	266	182	140	134	121	136	128	129	94	69	272	320	430	313	230	8.9	3.8	2.1	1.9	1.6	29.6	28	28	28	28	3	25	112	121
129	61	SS	Medical	7.15	7.28	7.28	7.36	7.41	63	48	55	42	37	49	50	41	41	36	35	40.6	156	264	118	89	115	76	104	109	83	76	76	231	242	237	217	3.6	2.6	1.5	1.3	1.2	41	30	32	30	30	40	30	40	22
130	68	HS	Surgical	7.28	7.39	7.32	7.37	7.37	43	39	40	36	36	38.8	34	34	27	28	28	30.2	114	107	90	128	128	70	69	86	95	95	100	81	101	112	112	11.8	1.3	0.8	0.9	0.9	12	26	28	25	25	12	142	167	121
131	71	CS	Medical	7.35	7.3	7.3	7.3	7.3	38	40	36	66	55	47	36	35	24	45	29	33.8	162	72	96	256	116	82	54	78	70	66	182	68	111	93	83	3	6.1	2	3	4	19	23	19	26	25	91	141	182	218
132	70	HS	Medical	7.36	7.21	7.33	7.36	7.31	43	52	41	38	42	43.2	39	38	38	34	39	37.6	200	129	124	122	129	88	84	94	112	104	293	280	313	373	347	0.7	0.7	0.7	0.7	0.7	16	18	18	23	25	28	12	16	33
133	67	CS	Medical	7.44	7.35	7.36	7.35	7.39	42	45	46	33	32	39.6	36	36	33	30	28	32.6	95	144	167	129	118	74	107	107	107	81	114	153	178	268	270	7.7	1.5	1.3	1.4	1.5	32	30	26	25	24	98	105	138	125
134	80	SS	Medical	7.47	7.41	7.2	7.31	7.4	44	35	58	46	35	43.6	32	29	32	24	33	30	138	89	140	140	111	66	64	57	84	80	66	98	88	187	200	0.8	1.3	1.1	0.7	1	32	28	27	25	24	115	71	34	28
135	69	HS	Surgical	7.31	7.24	7.41	7.42	7.44	50	70	48	49	45	52.4	35	35	42	44	37	38.6	170	269	156	145	128	68	88	134	77	92	68	88	244	171	204	1	1	1.3	1.6	1.4	21	22	24	23	23	356	418	252	173
136	78	CS	Medical	7.42	7.42	7.46	7.42	7.43	48	48	53	48	48	49	48	48	53	48	48	49	48	48	43	38	44	134	134	134	109	142	134	134	82	89	63	0.8	1.2	0.8	0.8	0.9	41	34	23	28	31	93	82	89	130
137	84	CS	Surgical	7.16	7.43	7.22	7.39	7.44	55	59	59	53	54	56	41	39	46	44	42	42.4	204	159	115	102	114	77	130	92	100	96	128	325	263	250	240	1.3	1.6	1.3	1.3	1	33	27	19	21	23	235	166	96	79
138	56	SS	Medical	7.28	7.4	7.31	7.4	7.4	31	35	33	33	33	33	46	30	31	31	31	33.8	242	150	159	159	159	184	94	99	99	99	184	145	180	165	165	2.6	0.8	0.9	0.8	0.8	18	21	21	24	24	22	105	117	125
139	54	SS	Medical	7.1	7.1	7.24	7.18	7.28	69	81	56	73	57	67.2	53	33	34	43	32	39	128	115	340	116	97	106	74	90	96	62	118	247	225	240	138	4.7	0.9	0.9	0.9	0.9	46	29	28	30	30	8	10	4	2
140	77	HS	Surgical	7.42	7.34	7.38	7.19	7.42	50	50	46	65	40	50.2	36	33	43	40	39	38.2	169	140	146	125	139	81	100	78	99	109	324	286	260	330	311	1.3	1.1	1.3	0.9	0.9	27	27	29	28	34	15	102	107	50
141	53	SS	Surgical	7.35	7.24	7.28	7.24	7.41	39	53	44	66	41	48.6	34	34	38	46	39	38.2	69	138	184	175	148	52	66	83	111	83	52	66	92	139	138	3.3	3	1.4	1.3	1.8	16	20	21	23	22	464	360	472	199
142	59	SS	Surgical	7.35	7.3	7.4	7.48	7.48	45	48	39	42	42	43.2	41	38	32	38	40	37.8	107	140	115	170	140	90	97	65	75	90	200	243	217	250	225	1.3	1	1	1	1	23	20	24	25	26	215	84	30	23
143	86	SS	Medical	7.41	7.24	7.34	7.27	7.3	40	65	45	46	46	48.4	37	31	31	43	39	36.2	152	124	69	75	117	86	67	64	72	80	108	74	71	80	94	2	1.4	1.7	1.7	2	21	24	19	20	18	275	193	84	95
144	63	SS	Surgical	7.19	7.21	7.3	7.38	7.42	48	56	41	35	35	43	48	44	30	25	30	35.4	134	118	130	124	98	76	89	94	80	83	152	223	235	320	277	3.4	2	1.6	1.3	1.4	30	28	29	28	23	115	104	80	47
145	74	CS	Surgical	7.23	7.33	7.24	7.38	7.44	55	34	51	43	38	44.2	42	31	30	37	33	34.6	222	295	161	154	188	110	137	103	115	102	183	228	258	288	255	1.2	1.5	2	2.9	1.5	16	18	27	25	25	5	27	125	175
146	68	CS	Medical	7.09	7.3	7.33	7.33	7.33	61	38	39	38	38	42.8	27	34	32	35	34	32.4	196	168	149	113	124	98	115	114	113	120	98	230	259	283	387	7.1	1.4	1.2	0.9	1	42	21	36	34	34	31	94	63	22
147	75	SS	Medical	7.48	7.43	7.44	7.44	7.44	39	37	33	33	33	35	40	30	32	30	30	32.4	392	122	144	135	135	186	98	115	126	126	310	218	230	315	315	1.3	0.7	0.6	0.8		25	26	24	28		100	156	121	95
148	70	SS	Medical	7.29	7.3	7.34	7.36	7.32	37	37	40	41	47	40.4	33	27	37	39	40	35.2	72	80	159	135	84	67	74	81	73	63	168	185	253	183	158	4	3.5	1.8	1.9	0.9	35	35	35	35	35	548	593	412	209
149	40	SS	Medical	7.21	7.28	7.1	7.41	7.4	45	45	88	35	46	51.8	42	41	44	30	35	38.4	140	130	159	160	140	76	70	92	91	107	109	108	184	202	268	0.8	0.7	1.2	1.1	1.2	25	27	24	25	21	219	183	70	22
150	45	HS	Medical	7.31	7.34	7.45	7.44	7.44	42	40	32	32	32	35.6	35	32	31	32	32	32.4	222	156	154	103	103	208	127	95	95	95	520	423	238	297	297	1.3	0.6	1.3	1.2	0.8	22	18	23	26	25	69	242	272	137
151	51	SS	Medical	7.3	7.4	7.4	7.34	7.4	68	57	51	56	52	56.8	56	44	48	51	46	49	110	100	103	100	93	68	62	88	81	72	136	168	176	202	180	1.7	1.2	0.9	1.4	1.4	2.4	2.9	2.3	2.3	2.5	243	203	192	82
152	78	CS	Medical	7.28	7.31	7.37	7.44	7.45	48	46	42	38	37	42.2	35	37	33	34	32	34.2	178	175	165	202	142	140	102	107	100	88	280	170	178	250	220	0.7	1.7	1.2	1.3	1.3	37	27	27	27	29	42	168	167	84
153	76	SS	Medical	7.19	7.29	7.34	7.29	7.42	52	48	46	53	36	47	28	35	32	35	27	31.4	150	177	113	141	164	81	92	84	116	74	90	230	210	290	185	1.1	3.4	5.3	1.7	0.9	26	27	23	23	26	244	169	102	70
154	53	CS	Medical	7.04	7.25	7.33	7.37	7.39	78	44	41	40	41	48.8	35	34	30	31	29	31.8	74	162	123	108	105	53	74	82	97	66	53	74	164	216	147	7.8	6.2	2.7	1.1	0.9	34	26	29	27	25	38	132	147	87
155	62	CS	Surgical	7.27	7.27	7.21	7.45	7.37	46	40	55	32	35	41.6	20	35	28	29	31	28.6	166	129	167	167	188	136	97	142	143	140	340	243	355	318	311	2.4	0.7	1.2	1.8	0.8	12	19	24	22	24	60	136	218	387
156	66	SS	Surgical	7.44	7.43	7.43	7.43	7.42	43	41	41	41	41	41.4	40	38	37	39	40	38.8	70	152	114	109	104	57	94	77	85	98	57	94	128	170	306	1.5	1.6	1.7	1.4	1.4	32	30	31	31	30	129	102	62	32
157	74	SS	Surgical	7.12	7.22	7.34	7.37	7.39	55	61	49	44	37	49.2	43	32	38	44	28	37	115	117	170	95	132	93	97	84	90	65	116	139	129	180	130	6.9	2.1	2.5	1.8	1.7	28	26	24	22	25	139	179	166	76
158	68	CS	Surgical	7.26	7.33	7.32	7.38	7.38	56	51	51	49	7.3	42.86	40	33	44	46	46	41.8	198	126	113	92	94	85	98	77	75	76	170	196	128	125	127	1.8	1.6	1.4	1.3	0.8	34	31	38	26	24	45	25	16	7
159	53	HS	Medical	7.37	7.33	7.32	7.48	7.48	45	48	49	35	30	41.4	40	45	35	32	28	36	143	94	101	140	98	113	83	97	90	88	283	208	243	225	220	1	1.4	1.2	1.3	1.3	31	26	27	22	22	24	73	150	107
160	62	HS	Medical	7.05	7.23	7.41	7.36	7.33	74	70	43	46	50	56.6	38	40	33	43	42	39.2	149	146	165	158	166	87	62	114	109	90	102	89	228	242	200	6.4	2.5	1.5	0.9	1	25	19	24	26	24	106	109	98	93
161	26	HS	Medical	7.24	7.12	7.17	7.3	41	54	92	59	50	41	59.2	46	46	37	33	38	40	220	372	188	144	112	76	129	121	116	82	304	461	403	414	357	1.5	1.6	0.8	1.5	1.2	25	17	25	28	30	31	133	176	165
162	76	SS	Medical	7.19	7.27	7.33	7.38	7.4	46	48	36	42	43	43	34	36	25	41	36	34.4	294	220	177	144	147	77	131	134	115	99	128	262	383	383	330	1.4	1.2	1.1	1	0.9	17	24	24	25	24	89	135	199	118
163	52	SS	Medical	7.44	7.41	7.42	7.38	7.47	31	29	30	30	33	30.6	25	27	29	29	33	28.6	98	135	124	99	76	54	68	84	88	76	54	136	240	251	217	2.1	1.9	1.6	1.2	1.1	22	22	21	19	24	234	184	87	41
164	84	CS	Medical	7.12	7.33	7.35	7.4	7.4	59	36	37	32	32	39.2	35	26	32	30	30	30.6	124	147	140	102	102	116	99	68	87	87	232	248	213	311	311	1	0.8	0.9	0.6	0.6	22	21	21	22	24	38	40	36	109
165	80	SS	Medical	7.36	7.37	7.35	7.36	7.36	42	44	43	43	43	43	35	36	40	40	40	38.2	154	99	108	80	80	82	89	80	66	66	103	127	114	94	94	1.8	1.5	1.9	1.2		32	28	31	29		78	41	25	55
166	73	HS	Medical	7.38	7.17	7.42	7.4	7.4	58	77	41	48	43	53.4	32	43	38	41	40	38.8	111	150	142	122	88	108	93	98	72	73	300	155	245	180	183	2	0.7	0.6	0.8	0.9	29	23	26	29	26	174	133	95	70
167	69	CS	Surgical	7.44	7.35	7.43	7.45	7.45	34	39	34	33	33	34.6	32	33	32	33	33	32.6	158	160	220	66	66	122	80	116	66	66	305	200	389	220	220	1.4	1.4	1.1	1		29	26	24	28		88	75	78	69
168	61	SS	Medical	6.82	7.35	7.36	7.47	7.44	85	51	50	45	40	54.2	56	43	37	35	36	41.4	364	112	96	113	93	66	70	67	82	71	83	140	134	273	237	14.9	1	1.2	1.3	0.9	42	26	26	28	27	138	156	209	93
169	64	HS	Surgical	7.4	7.38	7.22	7.34	7.31	44	43	72	50	55	52.8	42	38	45	47	42	42.8	164	96	101	96	103	61	77	64	76	67	102	154	128	190	168	2.4	0.8	0.7	0.6	0.8	13	16	22	22	25	139	150	263	266
170	64	HS	Medical	7.38	7.17	7.33	7.37	7.35	28	50	42	44	45	41.8	24	32	32	39	37	32.8	95	90	140	89	85	62	68	79	74	66	155	97	79	148	147	2.6	2.6	1.4	1.4	1.2	28	26	23	24	22	234	290	311	262
171	77	CS	Surgical	7.34	7.23	7.27	7.33	7.37	36	52	45	45	44	44.4	25	36	44	43	43	38.2	201	136	141	170	133	146	79	109	156	125	365	263	363	520	417	1.8	0.8	0.8	1.2	1	25	31	24	27	28	56	31	27	26
172	84	CS	Medical	7.38	7.42	7.4	7.47	7.35	35	35	31	33	45	35.8	27	26	30	32	33	29.6	304	184	170	127	169	122	101	99	127	160	188	253	283	363	457	3.1	0.9	1.1	1.3	1.2	33	33	33	33	33	22	48	94	41
173	84	CS	Medical	7.3	7.32	7.38	7.31	7.34	42	39	39	43	42	41	33	36	36	41	40	37.2	297	136	125	91	105	141	108	90	82	82	282	432	360	328	328	3.3	3.7	1.2	1.8	1.5	28	26	25	24	24	9	46	77	58
174	40	HS	Medical	7.28	7.4	7.31	7.4	7.4	31	35	33	33	33	33	46	30	31	31	31	33.8	242	150	159	159	159	184	94	99	99	99	460	376	330	330	330	2.6	0.8	0.9	0.8	0.8	18	21	21	24	24	22	105	117	125
175	76	CS	Medical	7.41	7.35	7.33	7.36	7.44	36	55	58	53	44	49.2	27	30	37	36	37	33.4	292	171	122	131	103	101	108	99	102	82	227	360	330	408	328	3	1.2	1.8	1.9	1.8	2.3	2	2	2.3	2.4	90	88	97	65
176	89	CS	Surgical	7.32	7.27	7.29	7.26	7.26	40	34	45	54	54	45.4	40	30	35	41	41	37.4	141	155	119	104	104	141	94	96	61	61	353	125	160	61	100	4	2.6	3.2	2.6	2.6	29	29	29	29	29	5	5	84	139
177	80	SS	Surgical	7.4	7.37	7.38	7.37	7.4	34	41	41	41	39	39.2	28	26	35	37	38	32.8	148	98	106	111	101	84	88	96	74	91	336	352	384	211	303	5.6	2	1.2	1.3	1.3	2.7	2.1	2.1	2.2	2.2	142	291	293	182
178	70	SS	Surgical	7.3	7.36	7.42	7.38	7.39	49	46	41	39	39	42.8	31	41	34	35	33	34.8	156	122	104	130	118	78	93	68	70	73	78	133	136	100	73	2.5	1.9	0.9	1	0.85	27	24	22	20	22	408	285	336	269
179	51	HS	Surgical	7.29	7.4	7.39	7.37	7.39	43	36	38	39	122	55.6	38	35	34	39	63	41.8	121	177	183	146	122	76	105	72	88	63	169	175	144	220	158	2.2	1.1	1	0.9	1	24	23	25	24	27	131	221	175	148
180	48	SS	Medical	7.4	7.4	6.91	7.3	7.34	44	43	162	85	66	80	34	35	68	58	52	49.4	85	104	234	141	109	36	73	48	48	74	60	73	47	74	148	2.13	2.12	2	1.98	2.03	19	21	20	21	22	20	20	33	20
181	87	SS	Surgical	7.4	7.38	7.27	7.29	7.43	31	32	44	31	30	33.6	35	26	32	42	27	32.4	150	133	135	81	133	90	92	75	120	87	131	230	250	400	290	3.6	2.8	2	1.8	1.8	2	22	21	22	27	63	136	301	375
182	55	SS	Medical	7.38	7.34	7.38	7.41	7.43	47	49	41	41	44	44.4	36	36	38	40	35	37	56	92	96	84	124	80	74	81	74	59	160	185	202	211	59	1.6	1.6	1.5	1.6	1.3	2.2	3.5	2.5	2.7	2.7	273	222	40	18
183	46	SS	Medical	7.25	7.36	7.36	7.36	7.4	44	38	43	46	40	42.2	36	35	40	39	35	37	70	100	120	174	131	67	99	85	153	109	134	248	283	510	363	3.6	4.6	2.9	1.5	1.5	3	2.5	2.2	2.2	2.2	217	214	249	220
184	82	SS	Medical	7.27	7.28	7.28	7.35	7.36	55	56	54	41	48	50.8	34	34	43	39	42	38.4	135	141	114	131	108	85	88	88	79	69	131	117	126	144	125	1.1	1	0.9	1.1	0.9	2.8	2.3	2.4	2.4	2.5	226	245	292	257
185	79	SS	Medical	7.32	7.3	7.38	7.38	7.41	45	48	42	45	43	44.6	38	44	34	41	40	39.4	119	88	175	90	103	77	61	60	71	78	171	136	100	142	156	1	1.3	1.8	1.2	1.3	35	32	30	31	28	230	216	241	281
186	64	SS	Medical	7.45	7.35	7.23	7.24	7.21	33	50	74	84	78	63.8	29	33	44	47	41	38.8	86	80	118	164	117	60	65	74	79	77	60	76	82	88	118	3.9	2.4	1.7	1.3	1.3	30	31	31	31	29	210	199	183	108
187	64	SS	Medical	7.28	7.32	7.33	7.34	7.34	39	38	36	53	36	40.4	30	35	36	96	32	45.8	148	130	100	96	98	61	101	79	80	94	61	337	316	320	313	1.1	1.4	1.3	1	1.2	26	20	24	24	23	132	129	55	29
188	88	HS	Surgical	7.4	7.38	7.42	7.42	7.42	38	39	39	39	39	38.8	26	38	39	39	39	36.2	174	159	159	159	159	119	96	159	85	100	170	192	455	212	250	1.4	1.2	1	1	1	39	40	39	39	39	37	97	85	60
189	81	HS	Medical	7.31	7.31	7.3	7.3	7.36	42	42	43	43	40	42	36	36	39	40	34	37	117	117	1010	145	133	81	81	81	81	74	267	324	324	324	296	1.4	1.4	1.5	1.4	1.2	21	21	21	21	24	22	22	138	264
190	63	CS	Medical	7.37	7.41	7.35	7.44	7.39	48	42	49	39	38	43.2	42	39	43	29	35	37.6	197	146	120	164	117	97	99	68	138	99	162	248	227	345	248	2.2	1	1.1	1	1.1	23	30	27	23	29	15	56	51	47
191	80	HS	Surgical	7.31	7.46	7.46	7.44	7.44	38	37	34	34	35	35.6	25	31	33	32	28	29.8	196	185	136	135	119	104	114	108	130	83	173	163	270	433	277	5.7	2.8	1	1	1	14	24	26	24	25	33	128	179	182
192	75	CS	Surgical	7.3	7.41	7.41	7.4	7.44	36	36	36	42	43	38.6	31	32	34	39	35	34.2	150	126	128	146	159	80	84	77	123	82	200	166	171	273	205	4.9	0.9	0.8	1.1	0.6	20	27	25	25	28	31	66	90	29
193	49	SS	Medical	7.23	7.11	7.18	7.17	7.32	70	90	81	89	70	80	40	70	60	61	44	55	114	132	150	106	104	88	67	94	85	69	126	96	134	142	125	1.1	1.2	1.7	1.4	1.1	31	23	22	24	25	263	242	219	103
194	61	SS	Surgical	7.35	7.34	7.4	7.4	7.42	36	44	40	40	42	40.4	22	37	34	39	33	33	115	128	131	131	117	69	94	78	107	97	99	94	130	178	194	12	5	2.1	1.9	1.2	42	30	36	36	34	75	76	120	86
195	76	CS	Medical	7.2	7.33	7.25	7.35	7.35	45	40	47	41	39	42.4	33	24	32	38	29	31.2	161	140	150	122	146	87	75	71	94	104	87	94	89	118	208	10.3	4.4	1.6	2.2	1.7	24	19	22	26	28	254	290	159	49
196	48	CS	Surgical	7.23	7.23	7.47	7.49	7.45	48	46	57	63	42	51.2	29	40	34	34	34	34.2	302	161	144	153	174	164	141	101	118	87	164	141	101	118	87	11.6	11.5	1.3	1.4	1.4	33	16	26	30	30	17	14	34	30
197	74	CS	Surgical	7.36	7.36	7.37	7.34	7.42	43	46	46	51	41	45.4	35	34	36	35	35	35	140	180	176	156	142	83	98	117	116	130	83	98	293	331	371	2.2	2.2	3.9	1.1	0.9	20	30	27	25	28	43	86	189	203
198	70	CS	Medical	7.27	7.35	7.35	7.38	7.38	40	40	38	35	32	37	35	37	24	32	29	31.4	76	208	130	124	144	67	84	78	98	76	84	105	130	196	127	1	1.2	0.8	1.3	1.4	25	22	27	25	27	21	96	284	318
199	58	SS	Medical	7.26	7.19	7.26	7.19	7.17	45	54	50	50	59	51.6	38	42	44	44	42	42	158	121	115	108	130	76	80	65	77	92	76	80	65	77	92	1.4	0.9	1.2	1	1	20	29	29	27	24	137	257	122	92
200	80	CS	Surgical	7.26	7.36	7.34	7.33	7.28	48	37	35	42	51	42.6	38	32	30	33	35	33.6	200	160	117	114	142	67	89	75	84	105	112	178	188	210	131	1.7	2.4	1.6	1.3	1.1	18	21	21	18	20	2	85	173	160
201	86	CS	Surgical	7.33	7.39	7.32	7.43	7.44	43	37	40	33	31	36.8	43	34	25	29	29	32	145	192	172	140	146	105	111	116	124	124	112	178	188	210	131	4.6	1.8	1.1	1.3	1	14	14	22	18	23	18	69	117	111
202	65	SS	Surgical	7.28	7.33	7.37	7.41	7.29	42	39	37	39	55	42.4	34	35	35	32	48	36.8	125	146	157	122	114	85	93	122	98	83	213	207	349	280	237	4.3	1.9	1.5	1.4	1.1	21	23	28	27	26	123	469	505	399
203	57	SS	Surgical	7.23	7.24	7.24	7.25	7.36	45	45	45	33	34	40.4	43	43	43	32	32	38.6	161	143	142	160	129	122	122	125	95	84	153	203	313	238	191	1	0.7	0.6	0.5	0.7	26	30	30	26	27	508	507	565	276
204	81	SS	Surgical	7.17	7.38	7.34	7.39	7.36	60	36	36	33	40	41	28	19	29	31	31	27.6	214	160	150	106	115	82	109	142	84	87	137	218	473	280	290	1.8	1.1	1.1	1	1	19	20	18	18	27	100	239	261	141
205	87	SS	Medical	7.27	7.51	7.36	7.43	7.43	42	35	41	34	38	38	35	32	38	26	31	32.4	180	166	130	150	150	89	89	97	108	136	111	178	216	240	340	7.3	1.2	1.2	1.4	1.2	23	25	24	23	28	158	210	160	66
206	71	CS	Medical	7.19	7.45	7.4	7.38	7.38	58	42	44	44	43	46.2	39	34	39	38	38	37.6	104	172	136	156	118	89	91	86	90	92	111	152	172	200	184	3.9	1.1	1	0.7	0.5	36	25	25	25	23	13	106	262	359
207	67	SS	Medical	7.15	7.15	7.21	7.18	7.31	59	59	50	42	32	48.4	28	28	31	28	29	28.8	103	103	130	102	74	78	78	70	91	65	130	98	108	152	144	8.2	13.6	14.6	15.4	22.8	17	22	21	22	20	84	112	199	140
208	73	CS	Surgical	7.39	7.4	7.33	7.37	7.33	41	36	42	37	42	39.6	38	33	32	35	30	33.6	223	129	168	95	149	122	113	127	72	80	174	283	318	90	80	1.3	1.3	0.8	0.9	0.9	21	26	27	32	33	8	27	32	79
209	71	SS	Medical	7.23	7.36	7.37	7.45	7.49	38	38	36	32	28	34.4	24	34	29	30	26	28.6	117	89	94	90	90	85	72	77	82	68	131	120	154	182	170	4.8	1.5	1.5	4.3	1.7	12	22	21	24	22	736	228	268	133
210	74	HS	Surgical	7.32	7.33	7.29	7.38	7.47	43	39	43	31	24	36	31	31	26	26	23	27.4	121	100	92	90	160	75	82	67	77	81	150	91	96	77	101	5.2	0.9	1.9	1.4	1.4	10	22	26	25	25	2	39	44	26
211	61	CS	Surgical	7.35	7.3	7.3	7.38	7.36	44	41	44	37	41	41.4	36	34	38	30	38	35.2	78	97	82	210	144	70	74	76	67	126	100	106	127	74	210	1.5	3.2	1.5	2.2	2.8	18	22	37	32	29	2	67	150	62
212	58	SS	Medical	7.46	7.48	7.42	7.46	7.46	34	34	34	31	29	32.4	31	33	30	28	28	30	79	116	94	73	67	72	70	65	60	57	72	70	65	100	95	1.3	1.3	2	1.2	1.3	25	25	24	24	25	125	227	185	161
213	75	CS	Surgical	7.38	7.37	7.29	7.33	7.35	38	32	34	35	33	34.4	34	30	32	32	29	31.4	174	130	109	88	100	100	94	73	67	67	167	188	146	134	103	1.4	1.3	0.9	1	1.2	18	20	23	22	28	10	66	134	176
214	81	SS	Medical	7.04	7.27	7.26	7.42	7.42	97	56	44	36	35	53.6	66	44	34	30	33	41.4	222	204	178	152	150	101	90	120	95	84	126	129	200	238	210	0.8	1	2.2	1.3	1.1	25	22	20	19	21	87	85	57	33
215	83	SS	Medical	7.32	7.22	7.27	7.2	7.26	50	51	51	48	43	48.6	38	37	37	34	37	36.6	138	89	120	104	71	82	65	57	74	60	117	72	81	148	120	2.7	1.2	1	1.2	1.2	25	15	14	18	24	48	229	223	252
216	83	HS	Medical	7.07	7.34	7.35	7.39	7.4	49	37	45	52	43	45.2	32	25	36	26	34	30.6	89	134	130	87	140	69	61	86	56	123	77	76	215	56	351	7.9	1.6	2.8	2	1.5	10	22	23	28	30	51	82	136	64
217	70	SS	Medical	7.17	7.32	7.31	7.33	7.32	55	39	45	45	40	44.8	28	32	35	40	39	34.8	179	133	106	90	87	74	90	75	71	75	106	225	188	237	250	4.3	2.2	1.9	1.3	1.1	36	18	25	21	26	424	309	285	150
218	83	HS	Medical	7.5	7.46	7.36	7.38	7.39	36	35	45	37	41	38.8	32	31	33	32	33	32.2	156	225	140	126	112	130	130	65	68	67	433	325	93	124	134	3.7	1.6	1.3	2.1	1.1	27	26	30	32	31	64	99	140	184
219	38	HS	Surgical	7.36	7.36	7.33	7.4	7.4	41	43	50	44	48	45.2	36	41	39	39	38	38.6	195	148	125	175	187	98	74	69	75	101	163	185	69	75	101	3.6	0.8	1	1.2	1	11	26	28	25	27	11	35	25	15
220	81	HS	Surgical	7.43	7.33	7.43	7.45	7.44	33	46	37	37	38	38.2	26	34	36	36	34	33.2	144	143	107	107	128	126	110	94	92	102	252	275	235	230	255	0.8	0.8	0.8	0.8	0.8	20	28	29	29	25	69	228	277	163
221	71	CS	Medical	7.25	7.45	7.45	7.39	7.33	58	131	34	37	47	61.4	27	108	33	34	37	47.8	338	131	124	121	252	148	108	122	119	90	296	270	407	397	90	1.4	1.2	1	1.1	1	17	24	27	26	23	63	92	177	232
222	74	SS	Medical	7.28	7.25	7.4	7.36	7.32	42	42	36	38	40	39.6	28	35	38	35	38	34.8	92	130	115	147	120	69	96	96	112	112	86	160	160	224	224	0.8	0.8	2	1.9	1.7	32	31	35	30	30	300	231	134	38
223	81	SS	Medical	7.26	7.36	7.45	7.38	7.16	50	35	31	33	55	40.8	30	29	29	30	32	30	191	117	148	163	140	90	84	108	109	122	200	210	270	273	305	1.8	4.4	5.7	3.2	1.6	24	28	26	22	15	82	163	169	207
224	66	SS	Surgical	7.34	7.33	7.28	7.38	7.38	48	40	50	50	43	46.2	33	31	37	40	37	35.6	165	280	114	118	94	74	95	79	102	77	247	238	198	340	308	3.3	5.1	3	2.1	1.9	23	22	17	21	23	99	56	130	220
225	75	SS	Medical	7.45	7.31	7.4	7.41	7.39	36	54	41	39	43	42.6	30	38	39	38	38	36.6	77	107	96	96	118	69	67	85	83	96	197	168	213	277	320	1.4	0.9	1.3	1.1	0.7	26	25	21	21	21	320	306	313	298
226	75	CS	Surgical	7.28	7.31	7.32	7.34	7.32	41	45	41	40	44	42.2	33	38	31	38	40	36	154	89	135	118	131	89	79	84	85	99	223	132	84	121	141	3	1.2	4.6	2.1	1.8	19	26	21	28	29	24	56	143	182
227	80	SS	Surgical	7.21	7.4	7.43	7.41	7.39	38	36	36	38	37	37	34	35	38	36	30	34.6	103	97	99	102	133	77	66	67	72	80	220	110	112	120	133	10.1	3.6	1.6	1	1	10	16	18	20	24	106	284	274	261
228	33	HS	Surgical	7.35	7.4	7.38	7.3	7.39	46	38	42	46	37	41.8	40	37	37	36	34	36.8	199	178	135	182	162	156	158	129	105	93	390	527	430	210	233	0.7	0.8	0.8	0.8	0.7	24	19	19	20	24	147	258	239	180
229	81	SS	Medical	7.25	7.34	7.39	7.38	7.38	48	45	36	37	37	40.6	36	36	34	33	32	34.2	274	82	99	118	98	76	70	71	92	95	76	140	158	204	238	1.4	1.5	1.1	1.1	0.9	14	24	26	25	23	31	148	172	174
230	83	CS	Surgical	7.28	7.4	7.4	7.36	7.33	49	39	40	40	39	41.4	36	29	38	38	37	35.6	138	146	129	120	122	80	95	94	103	81	133	190	188	229	162	5.2	1.4	1.4	1	1.2	15	21	25	25	25	14	90	92	108
231	66	CS	Medical	7.13	7.42	7.29	7.45	7.39	69	44	45	30	33	44.2	35	36	34	29	30	32.8	142	226	172	268	150	72	137	83	178	148	80	249	83	396	493	2.1	2	1.8	2.3	1.56	37	26	25	22	24	2	31	178	172
232	44	CS	Surgical	7.4	7.32	7.29	7.37	7.37	33	35	34	40	40	36.4	32	31	32	38	38	34.2	214	135	124	100	100	182	107	122	95	95	455	357	305	238	238	1.6	0.6	0.6	0.7	0.9	22	24	28	24	28	3	81	186	122
233	56	SS	Medical	7.33	7.32	7.38	7.42	7.39	37	38	37	33	30	35	29	35	33	30	26	30.6	192	120	94	73	73	157	83	73	66	64	393	208	146	110	64	0.8	0.6	0.7	0.6	0.9	21	17	20	28	32	5	71	200	151
234	56	SS	Medical	7.27	7.27	7.34	7.44	7.45	44	48	45	42	41	44	37	40	42	35	32	37.2	178	183	158	118	120	132	137	116	104	85	203	228	290	260	170	4.8	2.6	0.7	0.7	0.9	32	26	29	25	24	170	239	185	129
235	61	SS	Medical	7.41	7.35	7.35	7.36	7.34	41	45	44	47	47	44.8	38	41	40	39	40	39.6	122	113	136	184	148	76	61	96	85	112	190	102	96	85	187	0.6	0.6	0.5	0.7	0.5	27	28	28	28	27	234	173	153	152
236	55	SS	Medical	7.04	7.39	7.32	7.3	7.23	60	51	51	61	62	57	39	33	39	35	36	36.4	234	83	91	86	123	60	73	77	82	67	75	146	77	137	112	14	4.3	2.6	2.3	1.6	16	20	28	27	27	263	164	121	59
237	78	HS	Surgical	7.42	7.32	7.28	7.1	7.07	40	46	49	48	48	46.2	28	36	33	40	41	35.6	209	170	199	145	90	149	165	90	89	61	373	413	225	89	61	1.8	0.7	0.9	1	1	42	30	35	32	39	11	8	96	102
238	67	SS	Medical	7.33	7.26	7.24	7.28	7.32	34	44	57	46	43	44.8	30	27	45	42	39	36.6	81	145	144	128	171	68	65	72	78	86	113	76	103	156	215	1.9	1.3	1.7	1.1	1	25	26	22	24	22	428	591	407	225
239	63	SS	Medical	7.37	7.36	7.44	7.42	7.41	26	22	26	32	32	27.6	21	20	22	29	30	24.4	94	113	129	118	103	83	86	86	88	77	208	215	215	293	257	3.9	2	2.7	2.5	1.8	25	27	26	26	26	183	163	207	96
240	42	CS	Medical	7.32	7.39	7.4	7.36	7.4	42	50	40	45	42	43.8	32	41	39	40	36	37.6	313	120	161	113	100	95	90	95	96	95	95	225	380	384	380	6.6	1.8	1.4	1.2	0.9	43	39	33	32	30	5	161	176	141
241	61	SS	Surgical	7.2	7.3	7.32	7.46	7.41	52	43	45	32	33	41	46	36	33	28	30	34.6	130	131	224	156	138	96	75	198	102	137	192	250	495	255	343	0.8	2.1	1.5	2	1.5	18	16	24	25	23	93	338	419	285
242	79	CS	Medical	7.3	7.3	7.35	7.21	7.23	36	42	35	51	54	43.6	34	24	20	33	36	29.4	326	192	158	101	133	95	75	94	76	76	317	167	313	127	127	6.3	1.1	1.2	1	1.4	25	27	22	26	24	3	93	177	182
243	86	CS	Medical	7.31	7.32	7.37	7.35	7.29	42	34	39	40	43	39.6	34	26	37	38	42	35.4	206	172	156	149	135	94	86	105	139	104	157	172	263	348	297	0.7	2.6	2.9	1.8	1.6	17	20	23	24	24	36	125	204	95
244	69	CS	Surgical	7.44	7.35	7.43	7.45	7.45	34	39	34	33	33	34.6	32	33	32	33	33	32.6	158	160	220	66	66	122	80	116	66	66	305	200	389	220	220	1.4	1.4	1.1	1	1	29	26	24	28	28	88	75	78	69
245	79	CS	Surgical	7.27	7.41	7.29	7.25	7.44	53	43	70	57	41	52.8	35	34	47	38	34	37.6	267	122	164	186	124	103	89	75	87	107	172	178	94	124	214	2.9	2.3	1.4	1.4	1.3	15	25	27	26	24	9	56	121	180
246	78	CS	Surgical	7.33	7.36	7.36	7.41	7.42	47	36	36	34	34	37.4	31	27	34	32	32	31.2	310	142	150	159	113	158	126	126	138	91	198	315	315	345	228	2.8	3.8	1.3	1.2	1.1	14	19	21	29	31	6	53	65	57
247	56	CS	Medical	7.19	7.29	7.39	7.4	7.4	50	45	46	39	39	43.8	40	40	41	39	39	39.8	146	111	115	134	134	87	87	92	123	123	97	116	184	308	410	3.5	3.2	2.7	1.4	1.4	42	36	32	30	30	2	8	96	82
248	51	SS	Medical	7.38	7.34	7.38	7.41	7.43	47	49	41	41	44	44.4	40	36	38	40	35	37.8	56	92	96	84	124	80	74	81	74	59	160	185	202	211	59	1.6	1.5	1.5	1.6	1.3	22	35	25	27	27	273	222	40	18
249	64	SS	Medical	7.06	7.28	7.35	7.38	7.38	67	44	37	35	36	43.8	59	33	29	32	31	36.8	130	162	140	170	134	95	95	103	79	113	380	380	412	226	377	1.5	0.8	1.1	1.2	1.4	34	33	30	29	33	54	76	40	39
250	64	CS	Medical	7.35	7.38	7.37	7.38	7.28	50	47	44	44	44	45.8	41	41	37	39	41	39.8	145	172	128	185	250	122	129	119	98	116	203	215	298	245	166	1.6	1.4	1.1	0.9	0.8	24	23	23	23	21	12	14	68	200
251	18	SS	Medical	7.4	7.29	7.31	7.21	7.4	25	40	42	68	42	43.4	24	24	33	45	35	32.2	67	84	128	151	137	66	53	79	85	70	66	53	176	213	108	0.8	1.5	1.4	1.7	1.7	22	21	20	24	28	18	10	7	5
252	76	HS	Surgical	7.04	7.18	7.26	7.4	7.4	65	55	55	47	46	53.6	50	39	47	42	34	42.4	246	214	104	121	97	108	105	97	90	57	216	105	161.667	180	95	23.9	17.6	3.9	2.4	1.2	13	15	18	25	37	87	178	402	417
[truncated: 43 more columns]

## Sheet: Biomarkers
ID	S1001	S1002	S1003
1	0.388	0.454	0.322
2	0.211	0.185	0.156
3	0.104	0.061	0.083
4	0.056	0.053	0.03
5	0.137	0.149	0.089
6	0.167	0.179	0.097
7	0.298	0.156	0.111
8	0.15	0.179	0.21
9	0.37	1.16	0.511
10	0.121	0.105	0.089
11	0.225	0.134	0.375
12	0.321	0.468	0.573
13	0.215	0.122	0.194
14	1.07	0.536	1.06
15	0.491	0.986	0.915
16	0.269	0.074	0.064
17	0.293	0.191	0.07
18	0.083	0.052	0.072
19	0.076	0.092	0.077
20	0.161	0.257	0.111
21	1.99	1.89	1.27
22	0.536	0.417	0.344
23	0.079	0.1	0.068
24	0.107	0.1	0.131
25	0.173	0.252	0.18
26	0.188	0.233	0.275
27	0.125	0.159	0.135
28	0.161	0.268	0.193
29	0.099	0.069	0.086
30	0.218	0.107	0.103
31	0.089	0.04	0.139
32	0.446	0.289	0.246
33	0.258	0.195	0.054
34	0.086	0.079	0.133
35	0.053	0.035	0.02
36	0.124	0.083	0.047
37	1.61	0.925	0.556
38	0.109	0.156	0.057
39	0.822	0.829	0.497
40	0.086	0.07	0.064
41	0.052	0.528	0.053
42	0.117	0.159	0.135
43	0.259	0.185	0.157
44	0.298	0.312	0.293
45	0.142	0.082	0.052
46	0.105	0.125	0.113
47	0.083	0.076	0.085
48	0.029	0.205	0.092
49	0.143	0.114	0.081
50	0.096	0.064	0.057
51	0.256	1.51	0.325
52	0.292	0.338	0.193
53	0.136	0.086	0.126
54	0.103	0.087	0.065
55	0.202	0.176	0.08
56	1.17	1.11	1.15
57	0.103	0.087	0.065
58	0.917	0.64	0.485
59	0.04	0.112
60	0.065	0.031	0.016
61	0.111	0.115	0.093
62	0.298	0.095	0.07
63	0.103	0.086	0.064
64	4.53	5.36	1.52
65	0.053	0.096	0.068
66	0.103	0.073	0.06
67	0.126	0.067	0.142
68	0.121	0.078	0.07
69	0.117	0.094	0.071
70	0.903	0.247	0.118
71	0.408	0.342	0.227
72	0.099	0.099	0.06
73	0.102	0.065	0.032
74	0.09	0.107	0.064
75	0.439	0.336	0.079
76	0.167	0.109	0.043
77	0.092	0.097	0.142
78	0.175	0.182	0.124
79	0.436	0.304	10.26
80	0.06	0.045	0.068
81	0.124	0.268	0.149
82	0.278	0.2	0.131
83	0.231	0.283	0.333
84	0.437	0.374	0.331
85	0.025	0.023	0.023
86	0.115	0.127	0.119
87	1.48	0.09	0.088
88	0.033	0.048	0.046
89	0.412	0.399	0.214
90	0.045	0.047	0.043
91	0.044	0.04	0.025
92	0.101	0.101	0.077
93	0.169	0.048	0.073
94	0.201	0.175	0.102
95	0.048	0.04	0.041
96	0.23	0.291	0.41
97	0.074	0.05	0.06
98	0.086	0.369	0.067
99	0.08	0.064	0.084
100	0.139	0.063	0.055
101	0.071	0.045	0.036
102	0.153	0.089	0.056
103	0.123	0.086	0.105
104	0.126	0.045	0.035
105	0.032	0.027	0.032
106	0.082	0.119	0.098
107	0.095	0.079	0.063
108	0.124	0.091	0.083
109	0.148	0.166	0.075
110	0.084	0.026	0.061
111	0.095	0.109	0.085
112	0.039	0.037	0.051
113	0.037	0.081	0.081
114	0.112	0.18	0.218
115	0.701	0.39	0.204
116	0.863	0.396	0.467
117	0.159	0.116	0.146
118	0.305	0.024	0.215
119	0.094	0.068	0.057
120	0.147	0.21	0.29
121	0.31	0.099	0.109
122	0.099	0.086	0.1
123	0.097	0.089	0.079
124	0.037	0.032	0.043
125	0.069	0.735	0.898
126	0.203	0.2	0.211
127	0.032	0.027	0.032
128	0.201	0.148	0.069
129	0.036	0.05	0.046
130	10.9	7.8	1.29
131	1.24	1.67	2.34
132	0.074	0.078	0.08
133	0.077	0.051	0.055
134	0.09	0.049	0.038
135	0.059	0.047	0.042
136	0.101	0.227	0.062
137	0.266	0.427	0.284
138	0.128	0.096	0.097
139	0.076	0.09	0.203
140	0.067	0.054	0.132
141	0.313	0.259	0.127
142	0.171	0.091	0.091
143	0.076	0.115	0.205
144	0.152	0.178	0.081
145	0.261	0.153	0.121
146	0.059	0.051	0.074
147	0.076	0.119	0.089
148	0.044	0.154	0.087
149	0.15	0.11	0.08
150	0.064	0.075	0.056
151	0.073	0.036	0.03
152	0.058	0.037	0.03
153	0.179	0.052	0.09
154	0.034	0.063	0.085
155	0.343	0.195	0.172
156	0.107	0.11	0.106
157	0.37	0.211	0.077
158	0.027	0.034	0.036
159	0.194	0.19	0.115
160	0.182	0.193	0.27
161	0.083	0.082	0.033
162	0.087	0.063	0.072
163	0.06	0.054	0.059
164	0.069	0.08	0.082
165	0.052	0.039	0.066
166	0.139	0.063	0.132
167	0.12	0.13	0.12
168	0.128	0.105	0.349
169	0.134	0.091	0.061
170	0.472	0.3	0.594
171	0.08	0.067	0.015
172	0.032	0.026	0.044
173	0.144	0.139	0.096
174	0.128	0.096	0.097
175	0.127	0.087	0.049
176	0.306	0.511	0.636
177	0.162	0.118	0.066
178	0.101	0.227	0.236
179	0.101	0.033	0.137
180	0.073	0.036	0.03
181	0.654	0.105	0.1
182	0.095	0.029	0.063
183	0.151	0.185	0.134
184	0.179	0.178	0.097
185	0.231	0.244	0.26
186	0.136	0.073	0.058
187	0.09	0.054	0.034
188	0.268	0.144	0.059
189	0.385	0.151	0.123
190	0.06	0.071	0.051
191	0.69	0.27	0.19
192	0.16	0.312	0.129
193	0.789	0.657	0.28
194	0.138	0.125	0.187
195	0.087	0.05	0.094
196	0.115	0.062	0.56
197	0.085	0.078	0.067
198	0.127	0.227	0.169
199	0.865	0.81	0.449
200	0.226	0.18	0.135
201	0.064	0.055	0.046
202	0.083	0.063	0.067
203	0.224	0.204	0.081
204	0.363	0.142	0.095
205	0.217	0.062	0.072
206	0.205	0.149	0.149
207	0.132	0.098	0.234
208	0.096	0.116	0.146
209	0.681	0.22	0.146
210	0.185	0.376	0.394
211	0.202	0.138	0.071
212	1.15	0.382	0.353
213	0.161	0.159	0.083
214	0.677	0.857	0.686
215	0.339	0.266	0.155
216	0.422	5.21	2.43
217	0.283	0.201	0.186
218	0.205	0.276	0.227
219	0.115	0.223	0.217
220	0.17	0.187	0.113
221	0.119	0.19	0.096
222	0.062	0.03	0.03
223	0.243	0.305	0.415
224	0.119	0.247	0.08
225	0.087	0.072	0.083
226	0.191	0.097	0.063
227	1.08	1.11	0.265
228	0.109	0.119	0.137
229	0.201	0.189	0.108
230	0.219	0.166	0.253
231	0.145	0.055	0.067
232	0.256	0.133	0.153
233	0.133	0.198	0.141
234	0.016	0.027	0.027
235	0.057	0.058	0.044
236	0.453	0.269	0.124
237	0.98	0.163	0.126
238	0.242	0.324	0.199
239	0.151	0.086	0.09
240	0.071	0.073	0.083
241	0.109	0.179	0.119
242	0.16	0.119	0.219
243	0.116	0.019	0.078
244	0.12	0.13	0.12
245	0.023	0.102	0.068
246	0.189	0.102	0.063
247	0.063	0.052	0.035
248	0.095	0.029	0.063
249	0.08	1.26	3.22
250	0.218	0.172	0.27
251	0.035	0.035	0.035
252	1.37	1.24	1.01

## Sheet: Parameters
ID	Dmin1	Dmin2	Dmin3	Dmin4	Dmin5	MeanDmin	Mmin1	Mmin2	Mmin3	Mmin4	Mmin5	MeanMmin	HRmax1	HRmax2	HRmax3	HRmax4	HRmax5	MBP60	LENGTH60	MBP50	LENGTH50	DOBU1	DOBU2	DOBU3	DOBU4	DOBU5	MeanDOBU	MAXDOBU	LEVO1	LEVO2	LEVO3	LEVO4	LEVO5	meanLEVO	MAXLEVO	MeanMIDA	MeanFENTA	MeanDIPRIVAN	M+	MeanULTIVA	NIMBEX	OTHERS	S90	S90length	S80length	Fluidbalance1	Fluidbalance2	Fluidbalance3	Fluidbalance4
1	77	41	39	35	39	46.2	111	46	47	46	54	60.8	113	100	100	100	100	39	1910	6	180	10	6	0	0	0	3.2	16	0.2	0.4	0.4	0.03	0.05	0.216	1.08	9	2.2	3.2	0	0	1	0	1	10	0	768	1251	3965	-20
2	76	59	34	37	40	49.2	39	51	50	51	50	48.2	104	81	92	108	98	12	360	3	90	0	0	0	0	0	0	0	0.15	0.18	0.18	1.21	0.02	0.282	1.74	1	0	16	0	0.2	1	0	9	900	0	2467	-870	1442	1495
3	45	38	50	37	58	45.6	48	51	72	48	67	57.2	98	68	94	175	89	8	240	2	40	5	0	1	7	7.5	4.1	20.5	0.31	0.1	0.12	0.16	0.2	0.263	0.89	4.8	0	2.4	0	0.11	1	0	15	750	0	2858	3687	4454	15
4	58	54	49	58	68	57.4	62	74	82	74	82	74.8	76	85	93	96	77	0	0	0	0	3	5	5	7	2	4.4	22	0	0.1	0.1	0.05	0	0.114	0.25	2	0.8	0	1	0.06	1	0	1	30	0	787	1218	1218	1056
5	36	34	38	64	52	44.8	46	75	64	75	64	64.8	114	132	113	109	109	45	2970	3	180	15	15	8	6	6	10	50	1	0.8	0.4	0.1	0.1	0.265	2.4	6	2	0	0	0	1	0	0	0	0	6856	2755	2720	410
6	38	42	39	49	48	43.2	53	63	47	65	64	58.4	130	115	214	105	115	3	90	1	30	10	5	5	5	5	6	30	0.3	0.3	0.27	0.27	0.3	0.384	1.44	5.2	1.2	8	0	0.5	0	0	0	0	0	2095	6697	-411	1270
7	50	31	65	62	60	53.6	88	85	71	85	71	80	146	175	122	103	102	4	75	2	15	5	0	0	0	0	1	5	0.45	0.45	0.25	0.08	0.08	0.275	1.31	0	0	8	0	0.05			2	70	30	4889	5660	4305	3289
8	32	40	31	43	49	39	47	53	66	53	66	57	102	102	100	110	100	22	750	2	50	12	12	10	10	10	10.8	54	0.04	0.05	0.01	0.25	0.3	0.196	0.65	1.6	0	17	0	0.06	0	0	5	50	0	921	5104	6528	2771
9	45	34	40	36	49	40.8	47	41	63	41	63	51	99	110	93	100	100	10	240	0	0	3	5	4	4	12	5.6	28	0	0	0	0	2	0.265	2	1.2	0.4	0	0	0	1	0	3	30	0	310	1758	-598	-662
10	47	34	56	50	56	48.6	61	49	76	63	77	65.2	126	130	113	106	93	1	30	1	30	4	5	3	2	0	2.8	14	0.1	0.2	0	0	0	0.23	0.3	3.6	0	14.8	0	0.25	0	0	19	170	0	4800	3528	-465	-4753
11	48	36	23	40	44	38.2	61	43	37	48	54	48.6	123	100	100	100	96	9	230	5	110	13	20	10	10	0	10.6	53	0.3	0.5	0.8	1	0.1	0.3	2.7	6.2	2.4	0	0	0	1	0	1	10	0	1403	1480	3126	579
12	65	73	77	80	45	68	84	93	95	95	55	84.4	99	101	76	99	107	4	60	0	0	0	0	0	10	5	3	15	0	0	0	0.4	1	0.41	1.4	0	0	3.2	0	0.15	0	0	2	20	0	335	2600	800	2150
13	52	52	44	52	46	49.2	52	64	55	64	55	58	83	71	76	62	69	24	2940	12	1000	11	5	0	0	0	3.2	16	0.8	0.38	0.19	0.19	0.28	0.324	1.84	0	0	3	0	0.2	1	0	0	0	0	3736	3507	394	-862
14	42	53	44	53	53	49	65	77	73	77	73	73	104	135	89	82	85	7	210	0	0	0	0	0	0	0	0	0	0.5	0.5	0.2	0.11	0.11	0.326	1.42	3.4	0	0	0	0.19	1	0	22	220	0	7054	7725	6847	4372
15	35	52	38	47	41	42.6	52	70	59	67	58	61.2	145	136	106	90	118	7	210	0	0	0	0	0	0	0	0	0	0.45	0.45	0.41	0.16	0.15	0.304	1.62	1.2	0	11	0	0.17	1	0	0	0	0	7199	3036	4754	4032
16	32	27	62	32	63	43.2	43	30	77	43	70	52.6	138	118	105	125	108	5	90	4	60	15	5	5	3	3	6.2	31	1.5	0.25	0.13	0.1	0.05	0.365	2.03	6.4	0	6	0.6	0.1	0	0	0	0	0	2239	1490	1798	1393
17	39	31	56	51	44	44.2	54	41	65	67	68	59	120	90	107	108	134	5	120	1	15	5	0	0	0	0	1	5	0.19	0.05	0.04	0.04	0.04	0.239	0.36	0	0	3.2	0.8	0	0	0	0	0	0	1658	-18	70	655
18	47	49	56	50	55	51.4	77	64	77	76	68	72.4	102	114	91	93	92	4	120	3	90	0	3	2	2	0	1.4	7	0.2	0.2	0.1	0.1	0.05	0.101	0.65	0	0	144	0.6	0	0	0	0	0	0	3858	2230	935	323
19	51	45	46	52	56	50	59	68	75	59	68	65.8	102	114	91	93	92	4	120	0	0	3	3	10	10	10	7.2	36	0.21	0.21	0.3	0.54	0.43	0.234	1.69	1.8	0.6	6	0.6	0	0	0	0	0	0	5496	9900	10219	8484
20	107	17	37	33	47	48.2	54	55	60	62	75	61.2	114	103	105	120	93	11	330	1	30	2	5	1	1	0	1.8	9	0	0	0	0	0	0.169	0	0	0	8.8	0.8	0	0	0	0	0	0	2765	1640	-99	1902
21	42	35	46	56	52	46.2	59	68	59	68	59	62.6	145	101	90	120	111	8	360	0	0	10	14	14	16	15	13.8	69	0.05	0.4	0.45	0.45	0.45	0.18	1.8	0	0	9	0	0.1	0	0	1	30	0	4053	7689	7272	7258
22	45	47	43	46	45	45.2	75	57	54	57	54	59.4	91	98	80	80	80	4	120	1	30	10	10	5	7	7	7.8	39	0.2	0.25	0.25	0.2	0.2	0.29	1.1	0	0	8.2	0.2	0.05	0	0	0	0	0	6501	12203	9510	8372
23	42	40	35	38	43	39.6	58	59	64	59	64	60.8	135	118	100	108	108	4	150	7	90	7	6	6	10	10	7.8	39	0.5	0.2	0.48	0.06	0	0.234	1.24	4.4	2	0	0	0.08	1	0	0	0	0	2490	7486	10692	8484
24	53	116	117	98	100	96.8	66	54	37	74	64	59	106	115	130	106	99	2	30	1	15	9	5	5	5	5	5.8	29	0.12	0.15	0.14	0.09	0.04	0.178	0.54	4.6	0	2.4	0.8	0	0	0	0	0	0	659	1025	3425	2748
25	69	71	69	83	79	74.2	61	77	68			68.8	91	90	90	115	84	8	330	2	60	7	7	5	5	5	5.8	29	0.1	0.2	0.18	0.16	0	0.118	0.64	1.2	0.8	0	0	0	1	0	12	120	0	930	3310	2295	1280
26	51	55	35	48	46	47	46	78	89	71	68	70.4	81	98	111	99	161	1	10	1	10	0	0	0	0	0	0	0	0.01	0	0	0	0	0.065	0.01	0	0	12.75	0	0.08	0	0	1	15	0	-1534	1765	1170	829
27	58	53	15	41	32	39.8	70	61	29	54	60	54.8	75	98	100	115	116	8	240	3	90	0	5	8	10	10	6.6	33	0.15	0.4	0.9	0.85	0.7	0.301	3	3.6	3.2	0	0	0	0	0	0	0	0	237	828	1150	2322
28	72	23	25	22	39	36.2	57	52	51	60	61	56.2	100	113	113	127	122	9	270	0	0	15	12	10	10	7	10.8	54	0.15	0.5	0.6	0.8	0.2	0.525	2.25	5	2	0	0	0	0	0	0	0	0	1929	2072	1276	582
29	21	46	47	49	49	42.4	58	28	48	61	56	50.2	91	94	143	110	122	12	340	2	40	0	0	0	0	0	0	0	0	0	0.4	0.15	0.1	0.29	0.65	0	0	8	0	0.2	1	1	0	0	0	2035	4826	3303	1915
30	51	57	48	52	56	52.8	49	48	67	71	66	60.2	126	125	100	89	100	1	30	1	30	10	10	5	5	5	7	35	1.22	0.8	0.8	0.4	0.1	0.397	3.32	4	0	1	0	0.19	0	0	4	60	10	-847	1414	-2516	-2472
31	32	51	47	20	20	34	54	72	72	27	27	50.4	94	134	113	127	127	2	60	0	0	10	8	4	4	4	6	30	0.3	0.3	0.1	0.3	0.3	0.462	1.3	3.5	0	17	0	0.14	1	0	3	360	0	707	1083	907	3058
32	45	38	33	41	41	39.6	81	81	75	62	56	71	109	93	101	98	100	15	1560	0	0	5	10	10	10	10	9	45	0	0.15	0.15	0.15	0.2	0.195	0.65	6	0	6	1	0.15	0	0	0	0	0	1459	3179	3476	3417
33	45	44	44	56	52	48.2	48	54	75	79	62	63.6	110	94	80	62	57	3	150	1	30	0	0	0	0	0	0	0	0.05	0.06	0.13	0.04	0.04	0.097	0.32	3.8	4	0	0	0	0	0	0	0	0	2225	3493	2154	3181
34	41	44	31	47	63	45.2	58	55	48	69	59	57.8	114	104	121	131	160	14	480	4	90	12	0	0	0	0	2.4	12	0.23	0.3	0.2	0.25	0.13	0.143	1.11	3.6	2	3.8	0	0	0	0	0	0	0	459	3318	3331	3466
35	41	40	46	64	73	52.8	45	52	61	80	93	66.2	131	150	108	113	69	9	450	1	30	3	0	0	0	0	0.6	3	0.22	0.07	0.04	0.02	0	0.146	0.35	8.4	2	2.2	0	0	0	0	0	0	0	1255	4655	4413	3145
36	43	54	41	60	82	56	55	72	56	82	106	74.2	120	121	100	73	80	4	270	0	0	0	0	0	0	0	0	0	0.07	0.09	0	0	0	0.051	0.16	8	2	0	0	0	1	0	0	0	0	3905	1459	1056	-214
37	30	55	46	50	50	46.2	56	70	64	68	69	65.4	99	95	95	95	84	0	0	0	0	0	0	0	0	0	0	0	1.2	1.4	0.03	0	0	0.279	2.63	3.2	0	0	0.4	0	0	0	0	0	0	7847	3690	6020	2797
38	51	46	42	42	44	45	71	48	61	50	60	58	99	115	109	97	182	4	100	2	40	6	6	6	6	6	6	30	0.32	0.32	0.26	0.18	0.12	0.383	1.2	0	0	1	0	0.1	0	0	2	180	0	-990	655	-204	1095
39	45	53	58	48	46	50	71	75	86	61	55	69.6	112	122	110	111	103	1	30	0	0	0	0	0	0	0	0	0	0	0	0	0.1	0.1	0.14	0.2	0	3	13		0	0	0	0	0	0	1058	-244	2472	5443
40	68	26	37	47	53	46.2	88	57	56	63	61	65	87	112	109	114	117	2	60	0	0	5	5	0	0	0	2	10	0.06	0.02	0.02	0.02	0	0.032	0.12	0	0	0	0	0	0	0	0	0	0	670	810	2645	1003
41	24	57	52	57	57	49.4	31	77	77	78	77	68	130	106	96	94	74	2	30	1	20	5	0	0	0	0	1	5	0.11	0.04	0	0	0	0.027	0.15	6.4	1.6	0	0	0.01	0	0	0	0	0	6048	1601	1861	2131
42	58	53	15	41	32	39.8	70	61	29	54	60	54.8	75	98	100	115	116	8	240	3	90	0	5	8	10	10	6.6	33	0.15	0.4	0.9	0.85	0.7	0.315	3	3.6	3.2	0	0	0	0	0	0	0	0	250	710	2410	6410
43	49	52	47	51	50	49.8	62	76	65	73	76	70.4	91	88	130	84	65	0	0	0	0	0	0	0	0	0	0	0	0	0	0	0	0	0.3	0	6.4	3.2	0	0	0	1	0	0	0	0	4794	4055	-1465	351
44	20	54	45	66	62	49.4	30	71	58	82	71	62.4	165	98	109	76	76	6	105	5	75	3	3	3	3	0	2.4	12	0.26	0.26	0.18	0.15	0.07	0.092	0.92	5.2	2.2	0	0	0	1	0	9	330	270	3281	4288	3943	1381
45	23	46	73	70	69	56.2	30	48	73	71	69	58.2	144	99	126	87	89	9	490	5	330	4	0	0	0	4	1.6	8	0.15	0.3	0.25	0.15	0.1	0.187	0.95	5.4	2	0	0	0	0	0	0	0	0	-318	4168	1788	3888
46	30	43	42	50	48	42.6	37	56	59	68	68	57.6	195	145	105	112	102	8	250	2	60	10	6	0	0	0	3.2	16	1	0.5	0.45	0.4	0.15	0.345	2.5	5.6	1.4	0	0	0	0	0	0	0	0	3857	1702	1957	911
47	47	50	76	39	63	55	41	64	80	44	81	62	150	77	136	122	88	5	240	5	240	0	0	0	0	0	0	0	0.33	0.2	0.13	0.2	0.1	0.346	0.96	0	0	8	0	0.08	0	0	0	600	0	3079	4527	910	2548
48	44	41	80	79	87	66.2	66	79	97	104	94	88	95	133	94	90	78	1	30	0	0	0	0	0	0	0	0	0	0.05	0	0	0	0	0.101	0.05	0	0	0	0	0	0	0	0	0	0	2450	2129	7248	3274
49	36	40	38	38	58	42	48	75	68	66	75	66.4	92	92	86	94	94	4	180	4	60	0	0	0	1	0	0.2	1	0	0	0	0	0	0.005	0	0	0	1	0.5	0	0	0	0	0	0	-1375	-247	1460	5
50	51	41	52	55	54	50.6	57	60	70	79	65	66.2	85	99	120	107	115	1	30	0	0	0	5	5	0	0	2	10	0	0	0	0	0	0	0	0	0	0	0.4	0	0	0	0	0	0	3320	120	1204	2120
51	38	46	46	58	41	45.8	52	57	61	70	58	59.6	20	8	7	8	6	3	210	0	0	0	0	0	0	0	0	0	0	0	0	0	0	0	0	1.6	1.2	0	0	0	0	0	0	0	0	1050	5170	2035	3580
52	31	45	46	44	40	41.2	43	71	47	63	57	56.2	107	92	92	84	94	6	120	5	90	0	0	0	0	0	0	0	0.16	0.09	0.08	0.03	0	0.036	0.36	3.6	0.8	0	0	0	0	0	0	0	0	-100	1840	1885	3055
53	53	46	58	43	57	51.4	47	55	43	57	80	56.4	89	128	105	106	94	3	210	3	210	5	4	4	3	5	4.2	21	0	0.2	0.16	0.15	0.07	0.094	0.58	3.64	0	0	1	0	0	0	0	0	0	4079	1542	2507	2570
54	42	37	48	88	34	49.8	73	75	84	85	73	78	77	131	114	120	80	0	0	0	0	0	0	0	0	0	0	0	0	0	0	0	0	0.058	0	0	0	0	0	0	0	0	0	0	0	3468	2552	2413	1630
55	43	59	53	65	73	58.6	62	73	70	65	73	68.6	105	109	118	95	142	1	60	0	0	5	5	5	5	3	4.6	23	0.1	0.1	0.1	0.1	0.05	0.045	0.45	6	1.6	0	0	0	0	0	0	0	0	3788	1921	2842	22
56	41	37	51	54	57	48	65	54	75	85	89	73.6	97	72	88	120	103	1	120	0	0	0	0	0	0	0	0	0	0	0	0	0	0	0.045	0	1.1	1.2	0	0	0	0	0	2	60	0	750	4195	2000	1188
57	42	37	48	88	34	49.8	73	75	84	85	73	78	77	131	114	120	80	0	0	0	0	0	0	0	0	0	0	0	0	0	0	0	0	0	0	0	0	0	0	0	0	0	0	0	0	3468	2552	2413	1630
58	40	39	33	45	54	42.2	59	54	40	63	62	55.6	82	76	79	108	81	4	120	0	0	0	0	0	0	0	0	0	0	0	0	0	0	0	0	2.4	1.2	6.6	0	0	0	0	0	0	0	-335	2362	4330	1791
59	37	48	70	68	52	55	54	70	82	81	65	70.4	105	101	128	100	80	1	30	0	0	8	3	0	0	0	2.2	11	0.14	0	0	0	0	0.014	0.14	0	0	2	0	0.25	0	0	0	0	0	670	2875	4635	3028
60	51	51	38	44	40	44.8	64	64	45	57	55	57	105	105	137	95	103	4	255	2	150	0	5	4	0	0	1.8	9	0.05	0.05	0.15	0.05	0.04	0.048	0.34	6	1.4	0	0	0.11	0	1	0	0	0	1070	1070	890	2643
61	46	43	68	76	65	59.6	50	77	84	82	84	75.4	113	94	81	86	96	1	10	1	10	30	13	0	0	0	8.6	43	0.46	0.35	0.18	0.03	0	0.136	1.02	3.8	2.2	0	0	0	1	0	0	0	0	3366	6765	-5284	2345
62	44	47	49	44	66	50	55	60	56	53	50	54.8	165	143	136	111	115	8	350	0	0	0	0	0	0	0	0	0	0.1	0.15	0.05	0.04	0	0.136	0.34	0	0	0	0	0	0	0	0	0	0	1190	2445	1923	1438
63	33	38	35	57	40	40.6	46	49	47	57	54	50.6	96	94	76	76	76	10	810	3	120	12	5	0	0	0	3.4	17	0.2	0.08	0.03	0.01	0	0.066	0.32	4.6	2.1	0.8	0	0	0	0	0	0	0	5299	2261	1395	2845
64	48	56	57	52	52	53	55	67	71	63	68	64.8	87	101	100	94	118	3	150	0	0	4	2	1	0	0	1.4	7	0	0	0	0	0	0.032	0	1	2	0	0	0	0	0	0	600	210	2874	3109	2910	2040
65	55	57	57	57	57	56.6	73	71	71	71	71	71.4	102	73	73	73	73	0	0	0	0	0	0	0	0	0	0	0	0	0	0	0	0	0	0	0	0	0	0	0	0	0	0	0	0	350	780	1000	500
66	29	59	53	51	38	46	46	87	83	81	54	70.2	123	114	74	79	71	12	750	4	120	5	3	0	0	0	1.6	8	0.05	0.02	0	0	0	0.007	0.07	8.86	3	0	0	0	0	0	1	10	10	5492	2880	985	3345
67	38	42	45	63	0	37.6	56	55	64	64	0	47.8	91	92	23	17	26	9	260	1	20	5	7	10	5	0	5.4	27	0	0	0.05	0	0	0.012	0.05	0	0	2.4	0.8	0	0	0	0	0	0	3432	4106	975	468
68	49	24	52	51	46	44.4	74	61	67	73	68	68.6	82	89	85	82	85	34	1970	8	260	3	0	3	2	1	1.8	9	0	0	0	0	0	0.005	0	4	0.8	0	0	0	0	0	0	0	0	3589	1030	2330	145
69	49	46	54	56	60	53	62	60	53	69	80	64.8	109	113	110	148	109	1	30	0	0	10	5	5	5	5	6	30	0	0	0	0	0	0	0	6	2.2	4	0	0	0	0	0	0	0	1350	2312	3064	2187
70	70	41	45	61	56	54.6	75	55	61	79	73	68.6	99	106	99	99	60	1	120	1	120	0	15	8	5	4	6.4	32	0	0.05	0.05	0.03	0.03	0.016	0.16	8.8	2.8	0	0	0.4	0	0	1	360	0	20	3093	1927	2283
71	31	24	40	40	50	37	47	36	61	59	69	54.4	108	108	113	138	108	10	790	5	325	5	9	7	7	7	7	35	0.68	0.73	0.43	0.15	0	0.215	1.99	1.6	1.6	3.8	0	0	0	0	0	0	0	95	1800	4385	2390
72	54	61	78	81	81	71	66	80	99	105	103	90.6	151	98	106	96	86	0	0	0	0	0	0	0	0	0	0	0	0.15	0.15	0.09	0	0	0.238	0.39	3.6	10.2	0	0	0.94	1	0	2	30	0	1668	3008	2493	1268
73	67	49	67	63	64	62	83	62	93	89	87	82.8	114	175	106	91	84	0	0	0	0	0	5	5	3	3	3.2	16	0	0	0	0	0	0.039	0	3.2	2	0	0	0	1	0	0	0	0	-1790	5107	1467	686
74	36	53	32	55	58	46.8	48	68	43	56	72	57.4	141	96	100	100	100	6	300	5	240	0	15	10	2	2	5.8	29	0.15	0.4	0.7	0.2	0	0.145	1.45	5	2.2	0	0	0	0	0	0	0	0	2580	1361	3503	2585
75	44	50	55	64	62	55	65	68	81	93	77	76.8	120	76	78	88	102	2	60	1	30	0	0	0	0	0	0	0	0	0	0	0	0	0.145	0	0	0	0	0	0	0	0	0	0	0	1860	1780	3498	1247
76	46	32	45	46	46	43	64	47	63	68	66	61.6	115	118	88	118	147	4	180	2	60	0	5	5	4	0	2.8	14	0	0	0	0	0	0	0	6.4	1.6	3.4	0	0.4	0	0	0	0	0	5	3233	1848	1285
77	42	49	51	51	54	49.4	59	71	71	79	76	71.2	109	97	118	80	81	1	30	0	0	0	0	0	0	0	0	0	0.1	0.08	0	0	0	0.018	0.18	5	2	0	0	0	1	0	3	180	0	4258	2790	2985	4160
78	23	34	46	56	54	42.6	44	62	69	76	74	65	90	90	107	100	92	4	60	1	15	12	10	10	5	0	7.4	37	0.3	0.2	0.27	0.23	0	0.118	1	0	0	7.4	0.66	0	0	0	0	0	0	2379	1317	2730	2418
79	51	56	45	79	93	64.8	62	38	29	47	65	48.2	143	122	126	138	93	32	1590	22	1350	5	5	7	5	5	5.4	27	0.6	0.8	1	1.1	0.5	0.5	4	8	2.4	0	0	0	1	0	0	0	0	1340	3220	2453	2313
80	45	24	42	30	39	36	51	32	37	39	47	41.2	148	130	160	130	127	15	420	7	210	5	4	4	3	3	3.8	19	0.49	0.49	0.28	0.28	0.2	0.574	1.74	7.6	3	2	0.2	0	1	0	0	0	0	919	5178	4570	2118
81	47	27	38	51	49	42.4	52	48	52	67	71	58	115	116	168	136	92	10	480	1	30	9	10	10	10	0	7.8	39	0.3	0.15	0.03	0.05	0	0.227	0.53	3.6	1.6	0	0	0	0	0	0	0	0	1500	5788	7433	7508
82	48	49	61	57	47	52.4	59	66	82	79	77	72.6	101	99	99	99	99	62	2580	31	1605	15	8	5	5	5	7.6	38	0.23	0.23	0.21	0.07	0.03	0.13	0.77	3.6	1.8	0	0	0	0	0	0	0	0	4931	1444	-1907	1527
83	45	69	82	80	49	65	64	76	96	99	81	83.2	130	124	141	125	124	4	30	2	30	3	3	0	0	0	1.2	6	0.57	0	0	0	0	0.134	0.57	0	0	1.76	0.252	0	0	0	0	0	0	4923	5810	-4180	-4324
84	52	50	43	51	47	48.6	72	67	65	54	60	63.6	107	73	87	124	114	76	3090	34	1665	3	1	0	0	5	1.8	9	0	0	0	0	0.03	0.06	0.03	9.2	2.6	0	0	0	0	0	0	0	0	-726	-245	2829	3155
85	56	45	50	81	70	60.4	66	60	71	105	88	78	127	89	84	92	90	0	0	0	0	0	0	0	0	0	0	0	0	0	0	0	0	0.003	0	0	1.2	3.2	0	0	0	0	0	0	0	2660	1810	1925	155
86	51	43	51	56	64	53	70	57	69	73	95	72.8	103	136	102	89	98	1	60	0	0	0	0	0	0	0	0	0	0.08	0.08	0.04	0	0	0.02	0.2	5.2	0	2.2	0	0.04	1	0	10	275	0	4730	5305	3925	2810
87	43	40	35	40	40	39.6	76	46	45	64	67	59.6	82	77	121	127	70	2	60	1	30	5	3	3	3	5	3.8	19	0.1	0.1	0.04	0.03	0	0.047	0.27	2.2	3.2	0	0	0	1	0	0	0	0	1180	-1732	1911	3130
88	51	50	56	41	64	52.4	65	67	75	53	87	69.4	115	114	117	100	84	2	60	1	50	0	0	0	12	0	2.4	12	0.13	0.06	0	0	0	0.046	0.19	0.8	0.4	3.6	0	0	0	0	0	0	0	4933	2178	90	3293
89	31	59	59	56	54	51.8	34	83	62	74	71	64.8	79	65	112	85	61	12	330	12	330	5	0	0	0	0	1	5	0.01	0	3.15	3.15	2.1	0.86	8.41	0	0	10.2	0.4	0.12	0	0	1	30	1	778	555	3044	1626
90	50	48	40	42	40	44	78	80	60	55	62	67	80	62	50	90	129	1	30	1	30	0	0	0	0	0	0	0	0	0	0	0	0	0.841	0	4.8	2.8	0	0	0	1	0	3	40	10	288	2501	2049	2208
91	49	49	48	65	51	52.4	66	68	48	57	51	58	91	98	104	103	93	0	0	0	0	5	5	5	3	0	3.6	18	0.05	0.07	0.07	0	0	0.019	0.19	3.6	0.038	7	1.2	0	0	0	0	0	0	-59	1275	1167	936
92	51	53	61	69	72	61.2	58	75	71	55	78	67.4	86	80	100	100	92	3	60	0	0	9	5	3	3	3	4.6	23	0.07	0.01	0	0	0.07	0.034	0.15	0	0	10	1	0	1	0	0	0	0	5725	13816	1692	497
93	55	62	58	54	56	57	55	80	81	77	76	73.8	134	94	89	84	77	0	0	0	0	5	5	5	4	2	4.2	21	0.1	0.08	0.02	0	0	0.035	0.2	5.6	2.2	5.2	0	0	0	0	0	0	0	920	2695	2770	3129
94	50	52	52	68	69	58.2	62	66	66	93	99	77.2	103	95	117	118	100	0	0	6	120	5	5	5	0	0	3	15	0.32	0.32	0.03	0	0	0.087	0.67	4	0	2	1.4	0.01	0	0	0	0	0	2202	-4854	1101	-901
95	51	57	54	56	57	55	67	76	68	69	70	70	72	86	108	101	101	0	0	0	0	5	5	5.5	5.5	5	5.2	26	0	0	0	0	0	0.067	0	4.8	2.4	1.2	0	0	1	0	0	0	0	70	2875	2110	-1460
96	42	26	54	46	48	43.2	61	32	46	47	63	49.8	114	118	115	111	110	3	40	2	35	0	5	5	5	5	4	20	0.5	0.55	0.4	0.6	0.5	0.255	2.55	3.4	2.2	0	0	0	0	0	0	0	0	-55	3860	3908	2070
97	47	48	46	50	37	45.6	70	64	74	82	58	69.6	94	90	93	83	105	2	30	0	0	2	2	3	0	0	1.4	7	0	0	0	0	0	0.255	0	4.4	2	6	0	0	0	0	0	0	0	440	3210	5027	220
98	44	45	53	78	78	59.6	49	56	41	56	56	51.6	124	165	128	145	145	12	260	2	20	3	5	5	5	5	4.6	23	0.05	0.15	0.3	0.5	0.5	0.15	1.5	2.5	3	0	0	0	0	0	2	30	0	3630	6360	4723	4900
99	31	26	40	35	42	34.8	46	44	62	50	70	54.4	66	71	98	98	99	8	230	5	90	5	5	5	5	3	4.6	23	0.24	0.1	0	0	0	0.184	0.34	0	1.6	4.2	0	0	0	0	1	10	0	475	1590	4605	3820
100	38	63	50	54	54	51.8	48	83	67	71	77	69.2	100	80	85	88	86	2	60	2	60	10	10	10	5	0	7	35	0.7	0.6	0.2	0	0	0.184	1.5	4.8	2.8	0	0	0	1	0	2	20	20	8102	1249	1409	3083
101	51	58	65	50	54	55.6	68	76	84	68	75	74.2	73	102	62	69	107	0	0	0	0	0	0	0	0	0	0	0	0	0	0	0	0	0.15	0	5.8	3	10.2	0	0	1	0	1	10	0	6120	3660	2970	3510
102	54	68	71	71	71	67	66	66	93	93	93	82.2	92	105	88	88	88	0	0	0	0	0	0	0	0	0	0	0	0	0	0	0	0	0	0	0	0	13	0	0.2	0	0	0	0	0	9590	8630	2000	500
103	40	38	67	54	51	50	58	47	64	73	72	62.8	110	122	120	115	110	2	50	1	20	10	7	7	7	7	7.6	38	0.1	0.21	0.2	0.2	0.18	0.089	0.89	5.2	2.4	0	0	0	0	0	3	20	20	6940	7800	3450	3750
104	27	50	56	47	51	46.2	35	67	74	64	74	62.8	110	79	91	77	100	1	30	1	30	0	2	2	2	2	1.6	8	0.21	0.11	0.08	0.03	0.03	0.135	0.46	4.8	2	1	0	0	0	0	0	0	0	942	4744	3436	2285
105	48	62	48	66	52	55.2	57	73	58	77	66	66.2	124	131	118	108	120	2	60	0	0	0	0	0	0	0	0	0	0.11	0.1	0.05	0.04	0.02	0.078	0.32	7.8	2	0	0	0	0	0	0	0	0	1020	2235	4478	2553
106	40	54	54	58	59	53	52	67	71	39	89	63.6	90	96	80	79	79	4	120	1	30	8	0	3	0	0	2.2	11	0.03	0.03	0	0	0	0.038	0.06	0	0	2.4	0.6	0	0	0	1	10	0	2991	1810	190	658
107	45	66	73	68	68	64	54	85	76	86	83	76.8	70	53	83	76	81	1	15	0	0	0	0	0	0	0	0	0	0.18	0.05	0	0	0	0.029	0.23	5	2	13	0	0	0	0	0	0	0	5465	2217	2910	3580
108	39	36	45	43	55	43.6	52	51	65	62	74	60.8	120	115	95	98	111	8	780	1	30	0	0	0	0	0	0	0	2	2	0.2	0.2	0.17	0.48	4.57	3.4	2	0	0	0	0	0	0	0	0	6013	5403	4253	861
109	45	40	45	69	53	50.4	73	55	57	88	79	70.4	117	124	150	152	126	3	90	0	0	0	3	3	3	3	2.4	12	0.18	0.19	0.3	0.28	0.23	0.575	1.18	4.2	1.8	0	0	0	0	0	0	0	0	-860	5313	2347	1176
110	49	59	50	61	62	56.2	66	65	64	83	81	71.8	92	101	77	73	81	0	0	0	0	4	0	0	0	0	0.8	4	0	0	0	0	0	0.118	0	0	0	7.8	0.4	0	0	0	1	10	10	-934	618	250	2610
111	27	42	47	53	51	44	32	61	66	65	60	56.8	137	88	95	68	77	1	30	1	30	0	0	0	0	0	0	0	0.34	0.06	0.07	0.07	0	0.054	0.54	10.4	3.2	2.4	0	0	0	0	0	0	0	674	877	4023	4407
112	38	44	40	37	20	35.8	50	56	64	60	35	53	68	92	74	60	74	9	90	0	0	5	10	5	0	0	4	20	0.24	0.15	0.09	0	0	0.102	0.48	2.6	2.4	0	0	0	0	0	2	30	10	3890	4110	5152	2957
113	46	43	52	56	56	50.6	68	72	68	79	79	73.2	82	81	88	90		1	30	0	0	0	0	0	0	0	0	0	0	0.08	0	0	0	0.056	0.08	0	0	0	0	0	0	0	0	0	0	200	1399	2178	-1040
114	49	38	36	23	50	39.2	28	56	62	34	73	50.6	88	89	98	97	101	5	165	2	55	0	8	8	8	8	6.4	32	0.18	0.3	0.3	0.3	0.3	0.146	1.38	9.6	3.8	0	0	0	0	0	1	10	10	135	651	1120	128
115	54	44	46	61	74	55.8	41	51	35	84	100	62.2	139	103	80	81	78	7	75	2	15	0	0	0	0	0	0	0	0.45	0.15	0.01	0	0	0.199	0.61	3.4	2.3	0	0	0	1	0	1	30	10	9648	5927	4380	3786
116	54	49	44	53	46	49.2	64	53	53	68	64	60.4	159	152	75	83	67	3	90	0	0	0	0	0	0	0	0	0	0.4	0.7	0.8	0	0	0.251	1.9	13.2	5.6	0	0	0	0	1	0	0	10	11246	6850	565	3130
117	34	39	29	39	37	35.6	50	62	45	61	56	54.8	81	88	87	85	84	3	90	3	90	5	5	5	5	5	5	25	0.15	0.08	0.2	0.08	0.07	0.248	0.58	5.6	3	2.6	0	0	0	0	0	0	10	5990	1103	748	931
118	47	49	47	46	45	46.8	84	77	70	69	72	74.4	93	103	100	85	91	0	0	0	0	0	0	0	0	0	0	0	0	0	0	0	0	0.058	0	0	0	6	1	0	0	0	0	0	0	-523	930	2420	-553
119	48	46	53	50	69	53.2	63	65	73	74	85	72	107	112	100	100	123	0	0	0	0	10	12	10	10	8	10	50	0.15	0.2	0.08	0.03	0	0.046	0.46	4	2.8	0	0	0	0	0	0	0	0	7688	1050	2203	850
120	35	25	34	46	36	35.2	47	39	52	67	47	50.4	106	70	62	73	62	15	320	3	35	0	0	0	0	0	0	0	0	0.03	0.02	0	0	0.051	0.05	0	0.8	4.5	0	0	0	1	0	0	0	1990	1817	1605	1450
121	34	46	59	63	46	49.6	61	74	74	76	89	74.8	96	69	69	78	82	2	60	0	0	10	9	0	0	0	3.8	19	0.08	0.03	0.01	0	0	0.017	0.12	3.2	0.8	0	0	0	0	0	0	0	0	1670	4360	1677	611
122	41	42	40	39	40	40.4	54	65	62	50	75	61.2	118	125	177	150	125	3	150	1	30	5	8	0	2	3	3.6	18	0	0	0	0	0	0.012	0	1.6	2.4	2	0	0	0	0	5	45	0	-95	2030	593	1478
123	12	44	51	57	47	42.2	23	63	69	69	71	59	148	105	91	94	102	2	40	1	10	5	2	0	0	0	1.4	7	0.3	0.23	0.05	0.03	0	0.061	0.61	1.2	3.6	0	0	0	1	0	1	30	30	1450	2420	3011	370
124	53	46	43	44	50	47.2	66	64	62	62	69	64.6	91	83	156	88	76	0	0	0	0	5	5	5	5	3	4.6	23	0.1	0.08	0.03	0	0	0.082	0.21	7.4	3	0	0	0	0	0	0	0	0	5250	3503	3606	2867
125	38	45	51	53	61	49.6	42	55	71	50	71	57.8	180	72	123	141	112	3	50	3	40	0	0	0	0	0	0	0	0.15	0.15	0.07	0.1	0.02	0.07	0.49	2.4	2	0	0	0	1	0	0	0	0	2416	3578	294	-903
126	45	50	57	72	59	56.6	56	64	68	81	54	64.6	109	143	135	127	133	3	60	0	0	20	18	20	8	5	14.2	71	0.1	0.4	0.4	0.15	0.05	0.159	1.1	7.6	2	0	0	0	1	0	0	0	0	4526	2410	2785	2837
127	48	62	48	66	52	55.2	57	73	58	77	66	66.2	124	131	118	108	120	2	60	0	0	0	0	0	0	0	0	0	0.11	0.1	0.05	0.04	0.02	0.142	0.32	7.8	2	0	0	0	1	0	0	0	0	1020	2235	4478	2553
128	34	36	87	100	103	72	53	68	65	70	71	65.4	103	105	122	122	111	2	30	0	0	17	10	2	0	0	5.8	29	0.1	0.08	0	0	0	0.05	0.18	1.6	0	2.6	1	0	1	0	0	0	0	1739	3066	3034	4027
129	40	59	54	54	72	55.8	60	71	73	73	89	73.2	101	103	81	81	97	0	0	0	0	0	0	0	0	0	0	0	0.1	0.07	0.05	0	0	0.04	0.22	3.8	7.8	0	0	0	0	0	1	10	10	1942	3309	3546	3772
130	37	58	59	48	48	50	50	76	73	62	62	64.6	138	130	145	115	115	11	1320	0	0	8	3	2	5	5	4.6	23	0.1	0.08	0.05	0.03	0.03	0.051	0.29	9	1	0	0	0	0	0	1	10	0	2925	3715	1374	4158
131	39	22	49	40	42	38.4	43	31	72	46	49	48.2	115	161	124	81	131	21	2760	9	1560	15	20	5	8	4	10.4	52	0.4	0.8	0.1	0.32	0.3	0.221	1.92	9	3	0	0	0	0	0	0	0	0	1401	7214	7180	5680
132	56	43	42	53	50	48.8	77	53	55	72	71	65.6	99	120	120	119	60	6	120	0	0	0	0	0	0	0	0	0	0	0	0	0	0	0.192	0	1	0.4	0	0	0	0	0	0	0	0	2335	2228	3315	2045
133	35	46	48	49	54	46.4	49	79	72	62	73	67	86	84	69	96	79	4	150	0	0	10	5	4	8	2	5.8	29	0	0.15	0.04	0	0	0.019	0.19	1.6	2	0	0	0	0	0	0	0	0	1457	2968	1690	3845
134	37	45	38	40	55	43	50	71	62	72	78	66.6	120	82	73	67	100	2	30	0	0	5	0	0	3	0	1.6	8	0	0	0	0	0	0.019	0	5	1.3	0	0	0	0	0	4	150	0	1435	4881	4105	584
135	65	64	71	73	73	69.2	80	73	84	91	88	83.2	123	105	89	85	83	0	0	0	0	0	0	0	0	0	0	0	0	0	0	0	0	0	0	10	1	0	0	0.07	1	0	0	0	0	4089	1708	2324	1120
136	74	77	48	38	57	58.8	101	103	68	61	78	82.2	89	88	89	87	88	0	0	0	0	0	0	0	0	0	0	0	0	0	0	0	0	0	0	0	0	3	1	0	0	0	0	0	0	800	-2490	760	3410
137	53	50	35	55	59	50.4	64	82	62	76	81	73	129	83	126	119	104	0	0	0	0	2	3	4	2	2	2.6	13	0.05	0.07	0.07	0.07	0.05	0.031	0.31	2.8	2.8	0	0	0	0	0	0	0	0	415	3486	2556	1276
138	40	52	42	49	40	44.6	53	73	54	66	55	60.2	103	94	108	113	97	3	70	0	0	8	4	4	3	2	4.2	21	0.07	0.07	0.1	0.03	0	0.058	0.27	9.2	2.8	0	0	0	0	0	2	20	0	3881	675	2305	1326
139	30	50	58	58	57	50.6	38	60	80	79	72	65.8	122	98	88	81	69	1	10	1	10	5	5	0	0	0	2	10	0.1	0.03	0	0	0	0.04	0.13	0	3	12	0	0	0	0	1	10	0	-125	1378	7382	370
140	38	42	48	46	52	45.2	50	55	62	63	72	60.4	95	125	99	80	88	4	120	0	0	0	0	0	0	0	0	0	0.2	1.1	0.03	0	0	0.146	1.33	1.8	2	0	0	0	0	0	2	20	0	3800	2070	2935	2098
141	62	53	11	66	70	52.4	73	64	70	70	79	71.2	131	139	90	110	88	0	0	0	0	0	0	0	0	0	0	0	0	0.2	0.12	0.03	0.03	0.171	0.38	5	3	0	0	0	1	0	3	30	0	1310	3830	4214	3977
142	41	57	61	67	67	58.6	57	74	83	98	94	81.2	75	92	115	85	123	1	30	0	0	5	0	0	0	0	1	5	0	0	0	0	0	0.038	0	2.4	2	0	0	0	1	1	1	10	10	6265	3620	988	760
143	56	57	40	46	36	47	72	81	61	68	58	68	96	96	62	86	82	1	10	0	0	2	0	0	0	2	0.8	4	0	0	0	0	0	0	0	5.4	1.5	0	0	0	1	0	3	120	0	515	2815	4853	5573
144	25	26	63	41	37	38.4	39	35	94	51	51	54	115	117	108	90	84	7	145	3	40	5	10	0	0	0	3	15	1	0.85	0.5	0.1	0.09	0.254	2.54	4.2	3.4	0	0	0	1	0	1	10	0	415	6825	3726	2182
145	35	28	33	42	42	36	56	52	59	58	63	57.6	91	94	171	111	110	7	240	0	0	5	5	5	5	5	5	25	0.15	0	0.02	0.07	0.04	0.282	0.28	7.5	3.25	0	0	0	1	0	0	0	0	160	3005	3900	2108
146	39	45	62	75	65	57.2	51	59	100	99	92	80.2	122	117	115	120	122	1	30	0	0	15	15	5	5	5	9	45	0.2	0.12	0	0	0	0.06	0.32	8.25	3.25	0	0	0	1	0	0	0	0	1563	1535	3231	3987
147	66	57	61	44	44	54.4	82	74	88	73	73	78	65	93	155	65	65	0	0	0	0	0	0	0	0	0	0	0	0	0	0	0	0	0.032	0	0	0	5	0	1.125	0	0	0	0	0	-405	1399	835	1534
148	75	77	70	89	77	77.6	89	108	91	110	153	110.2	110	124	126	119	109	0	0	0	0	0	0	0	0	0	0	0	0	0	0	0	0	0	0	0	0	0	0	0	0	0	0	0	0	150	-1250	3281	4563
149	44	53	51	61	47	51.2	54	67	77	78	63	67.8	112	100	103	71	65	4	90	0	0	0	0	0	0	0	0	0	0.05	0.04	0.02	0	0	0.011	0.11	8	4.6	0	0	0	1	0	0	0	0	3690	3530	3988	4324
150	40	49	62	61	61	54.6	56	65	84	83	83	74.2	96	102	88	85	85	3	45	0	0	0	0	0	0	0	0	0	0.15	0.13	0	0	0	0.039	0.28	0	2	4	0	0	0	0	0	0	0	-650	2920	-553	970
151	54	52	50	56	53	53	73	71	70	77	70	72.2	103	104	85	73	81	0	0	0	0	0	0	0	0	0	0	0	0	0	0	0	0	0.028	0	0	0	3	0	0.1	0	0	0	0	0	-740	723	1401	-364
152	50	53	46	51	53	50.6	72	72	82	80	76	76.4	111	107	93	78	147	0	0	0	0	5	3	3	0	0	2.2	11	0	0	0	0	0	0	0	0.138	0	0	0	0.15	0	0	0	0	0	240	1831	1000	2280
153	98	65	51	63	60	67.4	65	77	71	81	82	75.2	132	141	151	120	92	0	0	0	0	0	0	0	0	0	0	0	0	0.1	0	0	0	0.01	0.1	4.4	2.4	0	0	0	1	0	0	0	0	3055	1855	2566	2769
154	66	50	57	64	51	57.6	83	65	75	88	66	75.4	101	111	110	104	93	0	0	0	0	0	0	0	0	0	0	0	0	0.03	0	0	0	0.013	0.03	3.6	2.8	0	0	0	1	0	6	80	10	340	2365	3335	3020
155	38	55	51	54	56	50.8	66	73	74	78	78	73.8	96	94	111	103	89	1	30	0	0	6	5	5	5	3	4.8	24	0.07	0.05	0.25	0.13	0.01	0.054	0.51	4.6	1.6	0	0	0	1	0	1	10	0	4320	4621	1270	565
156	44	56	55	64	67	57.2	65	81	81	82	88	79.4	110	104	120	115	107	0	0	0	0	5	2	0	0	0	1.4	7	0.12	0.02	0	0	0	0.065	0.14	0	0	0	0	0	0	0	3	30	0	3585	750	-1203	438
157	51	55	59	64	58	57.4	78	75	74	78	72	75.4	154	147	93	92	107	0	0	0	0	5	5	5	5	5	5	25	0.43	0.15	0.3	0.01	0	0.103	0.89	6.6	2.6	4.4	0	0.04	1	0	0	0	0	5042	2441	2947	2974
158	28	47	41	43	40	39.8	33	62	62	64	54	55	162	151	121	79	172	3	70	2	40	10	10	5	0	0	5	25	0.15	0.08	0	0	0	0.112	0.23	5.6	2.8	0	0	0	1	0	0	0	0	7978	3568	2932	2563
159	51	46	60	57	70	56.8	81	70	83	85	94	82.6	82	88	102	106	91	0	0	0	0	0	0	0	0	0	0	0	0	0	0	0	0	0.023	0	1.2	1.8	0	0	0	0	1	0	0	0	2278	79	1715	528
160	58	55	54	57	43	53.4	73	117	113	71	65	87.8	145	121	126	111	91	0	0	0	0	0	0	0	0	0	0	0	0.06	0.1	0.13	0.12	0	0.041	0.41	2	2	0	0	0	1	0	0	0	0	9899	2520	1572	1119
161	46	47	35	51	54	46.6	57	59	45	82	70	62.6	150	116	115	111	113	4	80	1	10	0	0	0	0	0	0	0	0	0	0	0	0	0.041	0	6.6	3.6	4.2	0	0	0	0	2	20	20	2690	6052	3747	2535
162	40	50	57	53	45	49	46	60	77	81	61	65	156	151	120	88	114	2	30	1	10	16	10	10	9	8	10.6	53	1	0.6	0.48	0.27	0.15	0.25	2.5	2.4	1.6	0	0	0	0	0	0	0	0	2357	4449	3018	1039
163	59	71	77	40	61	61.6	71	87	91	69	76	78.8	133	127	114	92	106	0	0	0	0	0	0	0	0	0	0	0	0.5	0.44	0.13	0	0	0.357	1.07	0	0	0	0	0	0	0	0	0	0	5809	3920	2391	1396
164	34	45	49	42	63	46.6	45	66	95	78	91	75	102	69	68	75	83	1	10	1	10	0	0	0	0	0	0	0	0	0	0	0	0	0.107	0	0.8	1.6	0	0	0	0	0	0	0	0	880	-565	1370	1565
165	48	56	58	62	62	57.2	55	68	71	77	77	69.6	165	170	127	99	99	1	15	0	0	3	3	3	3	3	3	15	0.08	0.05	0.07	0.1	0.1	0.04	0.4	4.5	2	0	0	0	1	0	2	20	0	881	2654	3047	3399
166	47	50	57	49	67	54	53	64	72	77	102	73.6	109	156	164	93	105	2	30	0	0	0	0	0	0	0	0	0	0.15	0.05	0	0	0	0.06	0.2	0	0	7	0	0.03	0	0	0	0	0	-1298	3906	-610	293
167	30	56	60	66	66	55.6	57	77	73	85	85	75.4	107	106	107	103	103	0	0	0	0	3	3	3	0	0	1.8	9	0	0	0		0	0.0222222	0	0	0	3	0.5	0	0	0	0	0	0	3209	3863	-645	1130
168	45	55	62	83	78	64.6	55	74	78	104	101	82.4	113	98	90	85	109	0	0	0	0	0	10	5	0	0	3	15	0	0.05	0.08	0	0	0.0144444	0.13	6	3.5	0	0	0	0	1	0	0	0	350	1780	1915	2098
169	63	63	57	57	57	59.4	69	86	83	82	75	79	74	91	127	90	99	0	0	0	0	5	5	5	5	2	4.4	22	0	0	0	0	0	0.013	0	2	1	6.4	0	0.04	0	0	0	0	0	-390	3910	3090	1592
170	50	31	49	47	42	43.8	71	44	78	65	63	64.2	120	107	115	102	130	7	270	3	15	5	3	3	5	5	4.2	21	0.05	0.03	0.05	0.03	0	0.016	0.16	7	3.6	0	0	0	1	0	4	35	0	1535	2476	4807	3884
171	43	40	57	52	46	47.6	63	61	71	73	74	68.4	60	93	144	85	80	0	0	0	0	8	8	8	8	8	8	40	0.07	0.12	0.16	0.12	0.08	0.071	0.55	6.4	2	0	0	0	0	0	0	0	0	2665	4343	3602	2583
172	46	41	57	48	44	47.2	62	59	72	71	67	66.2	75	180	77	86	75	1	10	1	10	5	5	5	0	0	3	15	0	0.05	0.04	0	0	0.064	0.09	0.8	0.4	0	0	0	0	0	0	0	0	240	2332	2079	2274
173	50	34	60	50	47	48.2	61	39	77	54	57	57.6	169	151	141	144	122	5	150	1	10	5	5	5	5	5	5	25	0.14	0.33	0.2	0.18	0.15	0.109	1	6.6	3.6	0	0	0	0	0	0	0	0	940	3832	3639	4433
174	30	69	70	78	78	65	40	80	88	93	93	78.8	123	121	100	97	97	2	30	2	30	0	0	0	0	0	0	0	0.1	0	0	0	0	0.11	0.1	3.6	1.6	0	0	0	0	0	0	0	0	1440	-2935	-3480	-4709
175	45	52	49	40	49	47	53	61	68	63	66	62.2	111	97	107	112	113	1	30	2	190	3	7	3	0	0	2.6	13	0.12	0.1	0.04	0	0	0.036	0.26	0	0	4	0	0.15	0	0	0	0	0	2055	112	-1589	599
176	80	31	17	24	24	35.2	81	59	33	32	32	47.4	117	142	101	131	131	28	670	14	840	5	9	10	15	15	10.8	54	0.3	0.35	0.35	0.9	0.9	0.306	2.8	2.75	2.25	0	0	0	0	0	3	30	0	700	1360	3884	5552
177	52	51	50	46	61	52	65	66	72	70	91	72.8	133	83	115	101	99	5	230	7	290	0	0	0	0	0	0	0	0.15	0.13	0	0	0	0.308	0.28	0	0	10	1	0	0	0	2	30	0	3607	-248	2981	-1225
178	49	57	59	69	53	57.4	62	82	73	81	75	74.6	105	129	117	115	76	0	0	0	0	5	5	5	4	2	4.2	21	0.8	0.8	0.13	0	0.02	0.203	1.75	5.6	3.4	0	0	0	1	0	1	10	0	2075	6213	3133	3636
179	60	58	64	60	59	60.2	70	46	73	75	87	70.2	137	131	107	109	115	1	30	1	30	5	2	0	0	0	1.4	7	0	0	0	0	0	0.175	0	1.6	0.8	0	0	0	0	0	2	40	0	3385	810	905	3275
180	57	46	47	59	44	50.6	72	49	59	74	61	63	128	151	87	86	79	2	40	1	10	0	0	0	0	0	0	0	0.15	0.1	0.1	0.1	0.05	0.05	0.5	0	0	2	4	0	0	1	3	30	10	415	944	2644	-2933
181	50	40	50	52	53	49	56	44	53	64	64	56.2	135	200	151	116	117	15	548	1	30	10	5	3	3	5	5.2	26	0.6	1.8	1.5	1.5	0	0.59	5.4	0	0	1	0	2.4	0	0	0	0	0	80	3921	1972	4228
182	61	55	57	65	63	60.2	80	73	74	91	85	80.6	75	82	137	112	123	0	0	0	0	0	0	0	0	0	0	0	0	0	0	0	0	0.54	0	0	0	3.6	0	0.05	0	0	0	0	0	1373	1913	2608	57
183	49	39	43	52	56	47.8	61	53	57	69	88	65.6	93	101	106	98	100	4	240	0	0	0	0	0	0	0	0	0	1	1.15	0.4	0	0	0.255	2.55	1.2	0.8	0	0	0	0	0	0	0	0	4042	1460	1464	3049
184	51	44	47	59	41	48.4	74	61	70	80	65	70	116	117	89	87	79	4	210	0	0	0	5	8	5	5	4.6	23	0.1	0.4	0.15	0.15	0	0.335	0.8	3	0	6	0	0.11	1	0	0	0	0	2185	4085	2521	5931
185	49	58	41	37	43	45.6	70	57	55	52	59	58.6	88	95	96	99	92	14	840	0	0	6	5	3	5	5	4.8	24	0.12	1.5	0.12	0.15	0.01	0.27	1.9	0	0	3	0	2	1	0	0	0	0	251	3884	990	2460
186	48	60	21	89	50	53.6	51	71	32	116	64	66.8	168	76	73	77	131	5	230	2	90	5	0	0	0	0	1	5	0.55	0.15	18	0.14	0.12	2.086	18.96	5.4	4	0	0	0	1	0	0	0	0	3651	2128	3113	2658
187	47	47	54	42	53	48.6	61	60	66	64	67	63.6	92	95	90	110	77	1	10	1	10	0	0	0	0	0	0	0	0	0	0	0	0	1.896	0	4.2	1.61	0	0	0	0	0	0	0	0	1712	4832	2605	1570
188	41	60	59	65	52	55.4	58	85	85	80	62	74	80	83	81	112	78	6	600	0	0	5	5	0	0	0	2	10	0.04	0	0	0	0	0.004	0.04	0	0	8	0	0.1	0	0	0	0	0	1776	-1271	520	2370
189	35	48	42	39	35	39.8	48	64	43	58	46	51.8	79	75	109	76	77	11	560	3	140	0	0	0	0	0	0	0	0.4	0.4	0.4	0.4	0.3	0.194	1.9	3.6	1.6	0	0	0	0	0	0	0	0	150	2698	2623	2797
190	35	42	50	50	50	45.4	62	65	62	65	67	64.2	111	116	125	144	144	0	0	0	0	3	3	1	0	0	1.4	7	0.1	0.01	0	0	0	0.201	0.11	8.8	0	3	1	0	1	1	0	0	0	590	1547	1839	2572
191	48	48	47	48	55	49.2	63	70	70	67	78	69.6	74	8	88	104	104	0	0	0	0	0	0	0	0	0	0	0	0	0	0	0	0	0.011	0	0	0	6	0.8	0	0	0	0	0	0	-255	2735	650	3900
192	47	56	60	51	54	53.6	56	74	78	67	68	68.6	105	125	127	120	125	1	30	0	0	15	15	10	5	0	9	45	0.1	0.1	0.03	0	0	0.023	0.23	7.6	2.8	2	0.2	0	1	0	0	0	0	5075	2360	2863	3803
193	73	57	44	54	49	55.4	87	66	56	74	75	71.6	143	122	107	115	103	1	30	0	0	0	0	0	0	0	0	0	0	0	0	0	0	0.023	0	5.4	3.2	10.4	0	0	1	0	0	0	0	6675	5730	4645	4905
194	51	54	62	70	67	60.8	69	69	68	83	74	72.6	115	118	125	115	118	0	0	0	0	3	5	5	5	5	4.6	23	0.2	0.18	0.16	0.13	0.13	0.08	0.8	7.6	2	2.4	0.2	0	1	0	0	0	0	2810	4927	1790	550
195	47	50	52	48	44	48.2	39	69	66	64	71	61.8	124	144	118	123	142	2	10	2	10	10	5	12	8	5	8	40	0.3	0.2	0.15	0.1	0.1	0.165	0.85	10.4	2.8	0	0.2	0	0	1	0	0	0	4774	3168	3893	3306
196	39	55	49	55	59	51.4	53	70	67	72	75	67.4	87	87	117	117	73	3	90	0	0	0	0	0	0	0	0	0	0.22	0.03	0	0	0	0.11	0.25	6.4	2.6	0	0	0	0	0	0	0	0	428	1825	1451	2629
197	36	39	34	47	42	39.6	60	52	51	64	54	56.2	114	92	103	102	99	4	70	0	0	15	20	10	10	5	12	60	0.3	0.2	0.25	0.15	0.09	0.124	0.99	9.6	1.6	4.4	0.4	0	0	0	0	0	0	-2680	885	2576	2077
198	56	44	60	45	51	51.2	69	55	73	56	71	64.8	109	108	114	100	94	3	90	0	0	5	10	8	5	0	5.6	28	0.1	0.1	0.08	0.13	0.13	0.153	0.54	5.8	2.2	0	0	0	0	1	0	0	0	1575	1734	1987	1954
199	54	70	64	59	61	61.6	59	86	84	76	79	76.8	147	86	86	77	77	1	30	0	0	5	5	5	3	3	4.2	21	0.12	0.25	0.05	0	0	0.096	0.42	4.8	3.2	0	0	0	0	0	0	0	0	6550	4891	5649	5172
200	37	42	52	40	40	42.2	62	61	72	53	54	60.4	70	70	100	118	117	5	150	0	0	8	5	5	16	10	8.8	44	0	0	0	0.14	0.2	0.076	0.34	3.6	0.8	0	0	0.03	1	0	0	0	0	1421	2868	3123	2577
201	29	35	49	53	53	43.8	57	61	62	71	74	65	82	103	111	80	80	2	60	0	0	5	10	10	10	5	8	40	0.13	0.15	0.15	0.15	0.03	0.095	0.61	6.8	3	0	0	0	0	0	0	0	0	110	2285	3262	2749
202	57	61	53	44	79	58.8	63	80	72	51	82	69.6	104	103	85	155	130	1	30	0	0	5	8	3	0	0	3.2	16	0.3	0.23	0.11	0.15	0.01	0.141	0.8	6.2	2.7	0	0	0	0	0	0	0	0	7329	2343	-750	1668
203	54	41	41	50	53	47.8	68	56	49	58	68	59.8	123	130	90	94	91	4	120	1	30	0	0	0	0	0	0	0	0.26	0.21	0.06	0.05	0	0.138	0.58	2.4	2.4	0	0	0	0	0	0	0	0	2163	2368	3058	1928
204	52	51	55	48	60	53.2	63	68	69	59	86	69	107	118	113	146	116	1	30	0	0	0	0	0	0	0	0	0	0.16	0.2	0.14	0.04	0	0.112	0.54	3.4	2.4	0	0	0	0	0	0	0	0	4763	3958	3593	-2897
205	37	44	49	45	52	45.4	49	64	66	76	82	67.4	90	106	115	106	121	1	30	1	30	5	5	5	2	0	3.4	17	0.3	2.3	0.02	0	0	0.316	2.62	3.2	1.6	0	0	0	0	0	0	0	0	2521	3675	2312	-783
206	39	30	36	51	60	43.2	52	61	65	76	77	66.2	106	103	96	89	87	1	30	0	0	20	4	7	7	3	8.2	41	0.15	0.17	0.13	0.03	0	0.31	0.48	1	0.4	8	0.8	0	0	0	0	0	0	-118	2213	1649	1705
207	44	44	40	42	32	40.4	55	55	51	55	48	52.8	128	128	153	190	170	9	270	0	0	0	5	5	5	5	4	20	0	1	0.8	1.02	1.02	0.432	3.84	4.6	3.6	0	0	0	0	0	2	40	0	1900	1975	1642	4846
208	49	55	75	66	66	62.2	64	70	88	84	83	77.8	69	69	73	104	80	0	0	0	0	10	4	3	0	0	3.4	17	0.05	0.05	0	0	0	0.394	0.1	2.6	1.2	0	0	0	0	0	2	20	20	1147	1774	559	1418
209	55	49	56	56	66	56.4	73	64	77	71	74	71.8	118	122	113	130	153	0	0	0	0	0	0	0	0	0	0	0	0	0	0	0	0	0.01	0	3.2	2.8	0	0	0	0	0	0	0	0	1783	2740	1205	1385
210	57	62	59	45	54	55.4	73	73	62	56	60	64.8	81	81	81	80	87	2	60	0	0	2	0	0	0	0	0.4	2	0.02	0.05	0	0	0	0.007	0.07	7.6	1.4	0	0	0	0	0	6	120	0	2741	1899	984	1883
211	57	59	58	59	53	57.2	66	71	71	76	64	69.6	102	125	126	113	122	0	0	0	0	7	10	5	3	5	6	30	0	0.23	0.15	0.04	0.06	0.055	0.48	3.3	1.6	0	0	0	0	0	1	10	0	-3377	-2865	-1630	-1850
212	62	60	61	54	58	59	75	72	80	83	81	78.2	108	165	90	86	76	0	0	0	0	0	0	0	0	0	0	0	0	0	0	0	0	0.048	0	0	0	0	0	0	0	0	2	30	0	450	5207	2879	245
213	40	22	25	40	43	34	58	49	51	65	66	57.8	96	96	96	90	91	15	450	1	30	11	10	10	10	8	9.8	49	0.05	0.07	0.25	0.1	0.01	0.048	0.48	5.2	2.2	0	0	0	0	0	0	0	0	2811	3869	2880	3312
214	32	62	52	62	61	53.8	49	72	70	79	78	69.6	102	108	143	100	85	5	240	1	20	5	10	10	8	8	8.2	41	0	0	0	0	0	0.048	0	5.2	2.4	0	0	0	1	0	0	0	0	4530	5484	964	1226
215	26	38	23	37	35	31.8	49	57	32	64	56	51.6	93	99	93	80	91	17	880	5	70	10	5	7	5	5	6.4	32	0.7	0.8	0.4	0.15	0.04	0.209	2.09	2	2	0	0	0	0	0	4	40	0	6375	3734	3735	4155
216	48	41	42	53	41	45	72	62	62	68	60	64.8	119	94	121	118	68	0	0	0	0	10	5	5	0	0	4	20	0	0	0	0	0	0.209	0	1.6	1.8	0	0	1.08	0	0	4	31	0	1576	2702	1580	-199
217	65	54	61	36	54	54	79	64	78	45	74	68	160	158	120	78	75	1	30	1	30	5	5	10	5	3	5.6	28	0.25	0.25	0.1	0.2	0.08	0.088	0.88	3.6	2.4	0	0	0	0	1	1	10	0	7534	4498	5123	4340
218	32	44	42	47	41	41.2	71	63	63	76	54	65.4	100	93	111	118	180	1	30	0	0	0	0	3	3	1	1.4	7	0	0	0	0	0	0.088	0	5.2	2.2	0	0	0	0	0	1	10	0	1653	303	2610	962
219	61	58	60	58	54	58.2	63	66	77	78	79	72.6	106	125	113	15	136	0	0	0	0	0	0	0	0	0	0	0	0	0	0	0	0	0	0	3.2	1.2	0	0	0	0	0	0	0	0	1740	407	2819	-164
220	51	42	56	45	53	49.4	75	77	86	75	81	78.8	96	95	126	95	144	0	0	0	0	0	0	0	0	0	0	0	0	0	0	0	0	0	0	0	0	5.6	1	1	0	0	0	0	0	885	2110	1425	1577
221	55	52	58	53	46	52.8	65	72	79	73	59	69.6	155	101	176	170	153	1	30	0	0	10	10	10	10	10	10	50	0.21	0.38	0.17	0.1	0.09	0.095	0.95	2.6	2.8	0	0	0	0	0	0	0	0	2548	1633	1596	-179
222	47	49	54	58	70	55.6	71	71	71	83	92	77.6	75	117	175	152	147	0	0	0	0	0	0	0	0	0	0	0	0	0	0	0	0	0.095	0	7.2	3	0	0	0	1	0	0	0	0	4512	3420	4739	2627
223	47	52	40	40	35	42.8	41	59	37	63	60	52	84	87	78	82	83	5	130	2	40	10	10	10	10	20	12	60	0.15	0.15	0.16	0.16	0.25	0.087	0.87	6	3.8	2.4	0	0	1	0	0	0	0	810	5316	3703	3640
224	56	59	40	50	63	53.6	81	74	60	65	76	71.2	133	145	139	121	78	1	30	0	0	0	0	0	0	0	0	0	0	0.2	0.25	0.05	0	0.137	0.5	4.4	2.9	0	0	0	0	0	1	10	0	9410	4975	2668	3445
225	43	41	42	49	47	44.4	56	57	59	74	64	62	117	113	93	93	96	4	120	0	0	0	0	0	0	0	0	0	0	0	0	0	0	0.05	0	0	0	0	0	0	0	0	0	0	0	3278	645	2239	1524
226	55	44	38	56	59	50.4	72	61	58	71	67	65.8	90	98	98	152	110	2	60	0	0	10	10	16	19	19	14.8	74	0.09	0.07	0.1	0.4	0.3	0.096	0.96	4.6	2	0	0	0	0	0	2	20	0	1157	3517	5533	4958
227	33	30	30	44	49	37.2	54	46	46	74	79	59.8	100	109	94	131	110	11	240	1	30	0	0	0	0	0	0	0	0.07	0.03	0	0	0	0.106	0.1	0.8	1	0	0	0	0	0	0	0	0	4160	3638	2665	4043
228	45	48	70	58	53	54.8	57	61	91	69	69	69.4	118	88	117	109	120	3	180	0	0	0	0	0	0	0	0	0	0	0	0	0	0	0.01	0	2.6	2.4	0	0	0.07	0	0	0	0	0	1987	3233	3212	-403
229	38	38	45	49	52	44.4	49	54	65	73	76	63.4	100	100	70	74	87	17	960	1	10	15	10	10	5	0	8	40	0	0	0	0	0	0	0	4	2.2	0	0	0	0	0	0	0	0	5325	3015	1537	1645
230	29	46	48	24	43	38	49	58	62	38	59	53.2	100	90	94	95	101	13	510	3	40	12	12	12	8	10	10.8	54	0	0	0	0	0	0	0	0	0	7.2	1	0	0	0	1	10	0	670	1130	2944	3380
231	48	56	58	55	51	53.6	67	63	89	77	70	73.2	135	103	123	110	81	0	0	0	0	0	0	0	0	0	0	0	0	0	0	0	0	0	0	2	1.2	6.8	1	0	0	0	2	20	0	780	1935	3410	2725
232	35	35	55	72	72	53.8	62	57	69	84	84	71.2	94	108	103	107	107	1	30	0	0	3	3	3	0	0	1.8	9	0	0	0	0	0	0	0	0	0	5.4	0.7	0	0	0	0	0	0	3580	900	650	1600
233	53	51	76	53	61	58.8	59	71	93	71	77	74.2	79	111	89	140	144	1	30	0	0	3	3	0	0	0	1.2	6	0	0	0	0	0	0	0	4.2	1.2	0	0	0	0	0	0	0	0	2573	2672	4194	5019
234	42	54	54	52	46	49.6	54	75	73	81	61	68.8	124	109	106	97	150	2	60	0	0	0	0	0	0	0	0	0	0.1	0.1	0.1	0.02	0	0.032	0.32	4.2	1.4	0	0	0	0	0	0	0	0	5565	5145	1137	-1868
235	40	57	54	44	51	49.2	62	62	76	70	77	69.4	93	101	103	103	103	0	0	0	0	0	0	0	0	0	0	0	0	0	0	0	0	0.032	0	0	0	0	0	0	0	0	5	50	0	2265	1250	200	1960
236	85	55	62	61	61	64.8	107	71	76	77	77	81.6	127	127	120	125	130	0	0	0	0	6	6	6	6	5	5.8	29	0.38	0.3	0.25	0.25	0.3	0.148	1.48	4.8	3.8	1	0	0	0	0	3	30	0	700	4072	4545	3970
237	42	76	32	28	35	42.6	61	95	49	61	35	60.2	103	107	102	122	140	1	30	1	30	3	0	0	5	5	2.6	13	0	0	0	0	0.2	0.168	0.2	1.6	1.2	0	0	0	0	0	0	0	0	5325	721	900	2821
238	60	49	52	62	58	56.2	71	59	71	85	81	73.4	101	114	104	102	100	1	30	0	0	0	0	0	0	0	0	0	0.1	0.1	0.02	0	0	0.042	0.22	5.2	1.6	0	0	0	0	0	1	30	0	5050	3979	2343	1341
239	62	40	76	78	85	68.2	77	49	90	98	80	78.8	130	115	86	101	100	2	30	1	30	0	0	0	0	0	0	0	0.3	0.22	0	0	0	0.074	0.52	0	0	0	0	0	0	0	0	0	0	2496	1874	4900	3245
240	56	59	54	65	65	59.8	62	75	72	75	86	74	123	176	96	81	111	0	0	0	0	8	5	5	5	5	5.6	28	0	0	0	0	0	0.052	0	8	3	0	0	0	0	1	0	0	0	-2050	670	2740	2310
241	45	55	54	66	67	57.4	52	67	70	95	81	73	103	98	135	84	86	2	60	0	0	10	12	12	5	0	7.8	39	0	0	0	0	0	0	0	1	1	0	0	0.04	1	0	2	60	0	2302	3662	2033	3181
242	46	35	29	33	59	40.4	73	60	65	58	79	67	120	122	114	129	120	2	60	0	0	0	0	0	5	5	2	10	0	0	0	0	0	0	0	5.4	3.4	0	0	0	1	0	3	40	0	1860	4415	3785	4080
243	34	25	62	53	47	44.2	51	38	80	58	56	56.6	120	126	67	80	111	7	245	1	5	10	5	0	0	0	3	15	0	0	0	0	0	0	0	2	1.2	0	0	0	0	0	0	0	0	3465	2775	2443	1613
244	30	56	60	66	66	55.6	57	77	73	85	85	75.4	107	106	107	103	103	2	30	0	0	3	3	3	0	0	1.8	9	0	0	0	0	0	0	0	0	0	3	0.5	0	0	0	0	0	0	4126	3861	-1960	1130
245	54	51	34	41	48	45.6	66	63	45	54	68	59.2	120	90	106	109	115	3	90	1	15	7	15	17	17	17	14.6	73	0.3	0.15	0.15	0.17	0.05	0.082	0.82	6	2	0	0	0	1	0	0	0	0	2206	1440	896	207
246	50	44	47	60	65	53.2	67	55	67	81	89	71.8	105	82	110	142	93	1	30	0	0	10	5	3	0	0	3.6	18	0	0	0	0	0	0.082	0	0	0	5.4	0.6	0	0	0	0	0	0	1632	2304	157	230
247	82	64	53	66	71	67.2	94	81	75	65	88	80.6	130	104	100	88	74	0	0	0	0	0	0	0	0	0	0	0	0	0	0	0	0	0	0	1.2	0.8	0	0.8	0	0	0	0	0	0	-666	1011	-1150	1050
248	61	55	57	65	63	60.2	80	73	74	91	85	80.6	75	82	137	112	123	0	0	0	0	0	0	0	0	0	0	0	0	0	0	0	0	0	0	0	0	3.6	0	0.05	0	0	0	0	0	1373	1913	2608	57
249	52	51	50	46	61	52	65	66	72	70	91	72.8	133	83	115	101	99	5	230	0	0	0	0	0	0	0	0	0	0.15	0.13	0	0	0	0.028	0.28	0	0	2.2	0	1.2	0	0	2	20	0	3285	3470	2410	4770
250	79	52	64	58	59	62.4	90	72	71	72	78	76.6	109	106	111	102	105	0	0	0	0	3	10	1	0	0	2.8	14	0.21	0.24	0.18	0.21	0.1	0.122	0.94	10.6	2.2	4	0	0	1	0	0	0	0	2280	3895	3030	4333
251	79	46	61	43	54	56.6	100	62	75	59	64	72	123	127	117	106	84	2	60	0	0	0	0	0	0	0	0	0	0	0	0	0	0	0.094	0	0	0	9.4	0	0.27	1	0	15	150	30	1020	9097	5270	-6188
252	60	46	57	62	37	52.4	71	49	65	73	44	60.4	129	104	104	145	122	4	120	2	60	13	3	7	5	5	6.6	33	1	0.72	0.75	0.5	0.35	0.332	3.32	4	2	0	0	0	0	0	0	0	0	3801	8403	3071	3195
[truncated: 2 more columns]
